# Supplementary material for: Dynamic proteomic profiling of a unicellular cyanobacterium Cyanothece ATCC51142 across light-dark diurnal cycles
Source: BMC Syst Biol. 2011 Dec 1;5:194. doi: 10.1186/1752-0509-5-194 (PMC3261843; doi:10.1186/1752-0509-5-194)
Supplement: Additional file 1 — Table S2. List of all the 721 labeled proteins with their ORF, gene identifier, functional annotations, protein descriptions, and the log2 transformed RIA values across different time points. RIA was calculated as the ratio of the heavy peptide intensity (IH) to the sum of heavy and light peptides intensity (IH+IL); (RIA = IH/(IH+IL)). The consecutive diurnal cycles are labeled as D1, D2, and D3 for the dark and L1 and L2 for the light. The extensions (-1), (-5) and (-9) indicate 1, 5, 9 hrs into the dark and the light cycles. The values are given as the normalized average log2 ratios of the labeled peptides (listed in the Additional file 1, Table S1) corresponding to each proteins. ** ORFs are labeled according to the deposited genome sequence in GenBank (accession nos. CP000806 - CP000811). [file 1752-0509-5-194-S1.XLS]

## Sheet: Sheet1
ORF**	GI	Fuctional categories	Protein description	D1-1	D1-2	D1-3	L1-1	L1-2	L1-3	D2-1	D2-2	D2-3	L2-1	L2-2	L2-3	L3-1
cce_2130	gi|172037045	Amino acid biosynthesis: Aromatic amino acid family	tryptophan synthase alpha subunit	-4.87442	ND	-5.79394	-6.24031	-5.52315	-5.61085	-5.70617	-5.50513	ND	-5.39577	-4.36139	-4.25753	-4.4783
cce_2314	gi|172037229	Amino acid biosynthesis: Aromatic amino acid family	histidinol dehydrogenase	ND	-3.50318	-3.46813	ND	-3.33282	-3.3117	ND	-2.79449	-2.22444	-3.13456	ND	-3.03818	-3.30318
cce_4200	gi|172039113	Amino acid biosynthesis: Aromatic amino acid family	chorismate synthase	ND	ND	ND	ND	ND	ND	ND	-3.11878	ND	-3.29303	ND	-2.48133	ND
cce_4140	gi|172039053	Amino acid biosynthesis: Aromatic amino acid family	phosphoribosylformimino-5-aminoimidazole carboxamide ribotide isomerase	ND	-3.49493	ND	ND	-3.46999	ND	ND	-4.24028	ND	ND	-3.25103	ND	ND
cce_3292	gi|172038205	Amino acid biosynthesis: Aromatic amino acid family	histidinol phosphate aminotransferase	ND	-1.85143	-1.76946	ND	-3.00979	ND	-1.93532	ND	ND	ND	-2.4431	ND	ND
cce_4440	gi|172039353	Amino acid biosynthesis: Aromatic amino acid family	3-dehydroquinate synthase	ND	-4.81029	-3.90979	ND	-4.26091	ND	ND	ND	ND	ND	ND	ND	ND
cce_0510	gi|172035426	Amino acid biosynthesis: Aspartate family	homoserine kinase	-3.23126	ND	-3.3365	ND	ND	ND	ND	-3.1673	-2.97448	-3.07719	-3.26309	-2.99211	-2.96616
cce_2936	gi|172037849	Amino acid biosynthesis: Aspartate family	dihydrodipicolinate reductase	ND	ND	ND	-1.97101	-8.28654	-5.71767	-7.79413	-5.16043	ND	ND	ND	-4.46309	ND
cce_2693	gi|172037606	Amino acid biosynthesis: Aspartate family	aspartate aminotransferase	-3.473	-3.97788	-4.22987	ND	ND	-4.14039	-3.96061	-3.74321	-3.53679	-3.03664	-3.64038	-3.32208	ND
cce_0294	gi|172035210	Amino acid biosynthesis: Aspartate family	dihydrodipicolinate synthase	ND	ND	ND	ND	-3.96037	-5.05244	-5.20486	-3.40406	-3.50714	-3.76801	ND	-3.22569	ND
cce_4146	gi|172039059	Amino acid biosynthesis: Aspartate family	diaminopimelate epimerase	-3.31813	ND	ND	ND	ND	ND	ND	-2.32746	ND	ND	ND	-3.09011	ND
cce_4003	gi|172038916	Amino acid biosynthesis: Aspartate family	asparagine synthetase	-0.986458	-1.64002	-2.43689	ND	ND	ND	ND	ND	ND	ND	ND	-0.47242	ND
cce_0293	gi|172035209	Amino acid biosynthesis: Aspartate family	aspartate-semialdehyde dehydrogenase, USG-1 related	-2.13185	-1.51744	-2.24542	-1.98533	ND	-1.74057	-2.15493	-2.22125	-1.82002	-1.80644	ND	ND	ND
cce_1455	gi|172036370	Amino acid biosynthesis: Aspartate family	threonine synthase	ND	ND	ND	-1.46271	ND	ND	ND	ND	-1.21279	ND	ND	ND	ND
cce_3727	gi|172038640	Amino acid biosynthesis: Aspartate family	aminotransferase	-4.84038	ND	ND	ND	ND	ND	ND	-3.73533	ND	ND	ND	ND	ND
cce_1614	gi|172036529	Amino acid biosynthesis: Branched chain family	branched-chain amino acid aminotransferase	-3.94145	-3.42444	-3.51794	-3.56505	-3.27861	-3.05115	-4.09303	-4.21054	-3.23879	-4.51782	-3.70439	-3.81848	-4.22041
cce_2120	gi|172037035	Amino acid biosynthesis: Branched chain family	ketol-acid reductoisomerase	-3.55007	-3.21558	-3.26038	-3.52083	-3.64246	-3.72927	-3.46776	-3.37956	-3.22756	-3.1387	-3.34138	-3.19133	-3.01547
cce_4400	gi|172039313	Amino acid biosynthesis: Branched chain family	dihydroxyacid dehydratase	ND	ND	-0.996076	-1.06802	ND	-1.19533	ND	-0.863319	ND	ND	-1.17025	-1.12914	ND
cce_3617	gi|172038530	Amino acid biosynthesis: Branched chain family	3-isopropylmalate dehydrogenase	ND	ND	ND	-3.38899	-3.32053	-3.02798	-2.81975	ND	-2.89786	-2.735	-2.77196	ND	ND
cce_4227	gi|172039140	Amino acid biosynthesis: Branched chain family	acetolactate synthase large subunit	ND	-1.0834	ND	ND	ND	ND	ND	ND	-1.59503	ND	-1.36085	ND	ND
cce_4582	gi|172039495	Amino acid biosynthesis: Branched chain family	3-isopropylmalate dehydratase, small subunit	-2.7412	-2.14483	-2.51967	-2.258	-2.17059	ND	-2.0495	-1.98213	ND	ND	ND	ND	ND
cce_0064	gi|172034981	Amino acid biosynthesis: Glutamate family / Nitrogen assimilation	N-acetyl-gamma-glutamyl-phosphate reductase	-3.69656	ND	-4.33254	-4.27128	ND	-3.197	-3.74834	ND	-5.08607	-3.96124	-2.13183	-3.24371	-4.41287
cce_3251	gi|172038164	Amino acid biosynthesis: Glutamate family / Nitrogen assimilation	ornithine carbamoyltransferase	-4.33912	-4.61167	-4.75611	-4.329	-4.52392	ND	ND	-4.48167	-3.73201	-5.37267	-3.7161	-3.59195	-3.68908
cce_1775	gi|172036690	Amino acid biosynthesis: Glutamate family / Nitrogen assimilation	nitrogen regulatory protein P-II	-3.60217	-3.69554	-3.57013	-3.81393	-4.07098	-4.31182	-3.57463	-3.5569	-3.46729	-3.82438	-3.81796	-3.86885	-3.28858
cce_3094	gi|172038007	Amino acid biosynthesis: Glutamate family / Nitrogen assimilation	N-acetylornithine aminotransferase	-3.24461	-2.57548	-2.91082	-3.26465	-3.26095	-3.49557	-3.15013	-2.91408	-2.80667	-3.12652	-3.00735	-3.00479	-2.80672
cce_4432	gi|172039345	Amino acid biosynthesis: Glutamate family / Nitrogen assimilation	glutamine synthetase, glutamate--ammonia ligase	-2.18476	-2.10891	-2.3405	-2.42664	-2.71941	-2.66979	-2.25052	-2.34454	-2.07174	-2.34134	-2.41369	-2.27646	-2.23393
cce_4370	gi|172039283	Amino acid biosynthesis: Glutamate family / Nitrogen assimilation	argininosuccinate synthetase	-2.23179	-1.86311	-1.97566	-2.24598	-2.39275	-2.22803	-2.12411	-1.99805	-1.99634	-1.87037	-2.14819	-1.61223	-1.80884
cce_4353	gi|172039266	Amino acid biosynthesis: Glutamate family / Nitrogen assimilation	ferredoxin-dependent glutamate synthase	-0.409704	-1.02508	-0.389879	-0.174985	-0.6118	ND	-0.0698065	ND	-0.273457	-0.337234	ND	ND	ND
cce_0232	gi|172035148	Amino acid biosynthesis: Glutamate family / Nitrogen assimilation	L-argininosuccinate lyase	ND	ND	1.10166	-4.23375	ND	ND	ND	ND	ND	ND	ND	ND	ND
cce_1017	gi|172035933	Amino acid biosynthesis: Glutamate family / Nitrogen assimilation	NifU-like protein	ND	ND	ND	-0.0535462	ND	ND	ND	ND	ND	ND	ND	ND	ND
cce_0210	gi|172035126	Amino acid biosynthesis: Serine family / Sulfur assimilation	cysteine synthase	-5.63395	-4.81447	-3.44152	-4.18436	ND	-5.06806	-4.2939	-4.72369	-4.57869	-4.50912	-4.43078	-4.01132	-4.19995
cce_3870	gi|172038783	Amino acid biosynthesis: Serine family / Sulfur assimilation	sulfatase	-4.19869	-4.58282	-4.3982	-4.31747	-4.27435	-4.4011	-4.4055	-4.29843	-4.02477	-4.29919	-4.07795	-4.0296	-4.02226
cce_2134	gi|172037049	Amino acid biosynthesis: Serine family / Sulfur assimilation	D-3-phosphoglycerate dehydrogenase	-0.625089	-0.642497	-0.200945	-0.813659	-1.1651	-0.944135	-0.956668	-1.13408	-1.48341	-1.06751	-1.30918	-1.07826	-0.853196
cce_4658	gi|172039571	Amino acid biosynthesis: Serine family / Sulfur assimilation	sulfate adenylyltransferase	-1.81434	ND	-1.87296	-1.52617	-0.955764	ND	-0.663208	ND	-1.11595	-0.262199	-0.369931	-0.451571	ND
cce_1473	gi|172036388	Amino acid biosynthesis: Serine family / Sulfur assimilation	cysteine synthase A	-1.82133	-0.817983	-0.951372	-1.20453	ND	-1.65668	ND	ND	ND	-2.13798	-2.2946	ND	ND
cce_3972	gi|172038885	Amino acid biosynthesis: Serine family / Sulfur assimilation	adenylylsulfate kinase	-1.08648	ND	ND	-1.2698	-0.806937	ND	ND	-0.918102	ND	-1.28918	ND	ND	ND
cce_4278	gi|172039191	Biosynthesis of cofactors, prosthetic groups, and carriers: Carotenoid	zeta-carotene desaturase	ND	-3.22773	-4.37396	ND	-4.33712	-5.68844	-4.23372	ND	ND	-5.67098	-4.79981	-5.22814	ND
cce_2779	gi|172037692	Biosynthesis of cofactors, prosthetic groups, and carriers: Carotenoid	zeta-carotene desaturase	ND	ND	ND	0.133202	-0.634423	-0.474663	-0.350683	-0.672525	-0.845576	-0.284414	ND	ND	ND
cce_3754	gi|172038667	Biosynthesis of cofactors, prosthetic groups, and carriers: Carotenoid	phytoene desaturase	ND	-0.837054	ND	ND	ND	ND	ND	ND	-0.0172754	-0.108157	ND	ND	ND
cce_0320	gi|172035236	Biosynthesis of cofactors, prosthetic groups, and carriers: Cobalamin, heme, phycobilin and porphyrin	light-dependent protochlorophyllide reductase	-3.6973	-3.60465	-3.46261	-3.00237	-2.67356	-2.70762	-2.8944	-2.7175	-2.63402	-2.64332	-2.77558	-2.41043	-2.63022
cce_2026	gi|172036941	Biosynthesis of cofactors, prosthetic groups, and carriers: Cobalamin, heme, phycobilin and porphyrin	CobB/CobQ-like glutamine amidotransferase	ND	ND	ND	ND	ND	ND	-3.1435	ND	-2.90909	-2.74261	-2.55886	-3.62484	ND
cce_0802	gi|172035718	Biosynthesis of cofactors, prosthetic groups, and carriers: Cobalamin, heme, phycobilin and porphyrin	cob(I)alamin adenosyltransferase	ND	ND	ND	ND	-2.01547	-1.57188	ND	ND	ND	-1.72217	ND	-2.06692	ND
cce_0315	gi|172035231	Biosynthesis of cofactors, prosthetic groups, and carriers: Cobalamin, heme, phycobilin and porphyrin	magnesium-protoporphyrin O-methyltransferase	-2.12421	-1.76453	ND	ND	-1.7149	-1.62356	ND	ND	ND	ND	-1.41798	ND	ND
cce_3201	gi|172038114	Biosynthesis of cofactors, prosthetic groups, and carriers: Cobalamin, heme, phycobilin and porphyrin	coproporphyrinogen III oxidase, aerobic	-1.2226	-1.38885	-0.646515	-1.01471	-1.24492	ND	ND	-0.993948	-0.609913	-0.639328	-1.29328	ND	ND
cce_2568	gi|172037481	Biosynthesis of cofactors, prosthetic groups, and carriers: Cobalamin, heme, phycobilin and porphyrin	ferrochelatase	ND	-2.12378	-1.29476	-1.88138	-1.53405	-1.49661	-1.26267	ND	-0.83018	-1.34524	-1.07929	ND	ND
cce_4378	gi|172039291	Biosynthesis of cofactors, prosthetic groups, and carriers: Cobalamin, heme, phycobilin and porphyrin	porphobilinogen deaminase	ND	ND	ND	ND	ND	ND	ND	-1.49756	ND	-1.47447	-0.875072	ND	ND
cce_3146	gi|172038059	Biosynthesis of cofactors, prosthetic groups, and carriers: Cobalamin, heme, phycobilin and porphyrin	geranylgeranyl hydrogenase	0.449775	0.361401	-0.200909	-0.122855	0.078025	-0.0249465	ND	-0.373497	-0.38615	-0.776204	-0.862268	ND	ND
cce_2966	gi|172037879	Biosynthesis of cofactors, prosthetic groups, and carriers: Cobalamin, heme, phycobilin and porphyrin	uroporphyrinogen decarboxylase	-1.32751	-0.919043	-0.637204	-0.52027	-0.619201	-0.584864	-0.667234	-0.757583	ND	ND	-0.599966	ND	ND
cce_2324	gi|172037239	Biosynthesis of cofactors, prosthetic groups, and carriers: Cobalamin, heme, phycobilin and porphyrin	heme oxygenase	ND	-1.28079	ND	-1.2196	ND	ND	ND	ND	ND	ND	ND	ND	ND
cce_2967	gi|172037880	Biosynthesis of cofactors, prosthetic groups, and carriers: Cobalamin, heme, phycobilin and porphyrin	magnesium-protoporphyrin IX monomethyl ester aerobic oxidative cyclase	1.25463	ND	ND	-0.00530511	ND	ND	ND	ND	-0.130423	ND	ND	ND	ND
cce_4412	gi|172039325	Biosynthesis of cofactors, prosthetic groups, and carriers: Cobalamin, heme, phycobilin and porphyrin	magnesium-protoporphyrin IX monomethyl ester aerobic oxidative cyclase	ND	-0.299658	ND	-0.524778	ND	ND	ND	ND	ND	ND	ND	ND	ND
cce_2667	gi|172037580	Biosynthesis of cofactors, prosthetic groups, and carriers: Molybdopterin	molybdopterin biosynthesis MoeB protein	-2.13353	-2.0863	-1.65182	-1.04704	-1.75335	-1.73264	-1.63924	-1.57911	-1.12473	-1.26513	-1.41029	-1.31816	-1.31504
cce_0844	gi|172035760	Biosynthesis of cofactors, prosthetic groups, and carriers: Molybdopterin	molybdenum-pterin binding protein	-4.31897	ND	ND	ND	ND	ND	ND	-5.45025	-4.77022	ND	-4.64216	ND	ND
cce_4837	gi|172054923	Biosynthesis of cofactors, prosthetic groups, and carriers: Molybdopterin	molybdenum cofactor biosynthesis protein B	ND	ND	-5.48214	ND	ND	ND	ND	ND	ND	ND	-4.05851	ND	ND
cce_2226	gi|172037141	Biosynthesis of cofactors, prosthetic groups, and carriers: Others	putative pterin-4-alpha-carbinolamine dehydratase	ND	ND	ND	-3.57003	-3.95314	-3.29599	-3.62396	-3.78819	-3.19076	-3.30969	-3.67798	-2.94983	-3.79535
cce_4420	gi|172039333	Biosynthesis of cofactors, prosthetic groups, and carriers: Others	dihydroneopterin aldolase	ND	ND	ND	ND	ND	ND	ND	-3.90792	-3.96637	-4.09006	ND	ND	ND
cce_4679	gi|172039592	Biosynthesis of cofactors, prosthetic groups, and carriers: Riboflavin	6,7-dimethyl-8-ribityllumazine synthase, riboflavin synthase beta subunit	ND	ND	ND	ND	ND	ND	ND	ND	ND	ND	ND	-4.88044	ND
cce_4626	gi|172039539	Biosynthesis of cofactors, prosthetic groups, and carriers: Thioredoxin, glutaredoxin, and glutathione	glutathione reductase	-4.70939	-4.42605	-4.29573	-4.28087	-4.07938	-4.62516	-4.61805	-4.4226	-4.47638	-4.31824	-4.123	-3.96433	-4.28124
cce_0174	gi|172035091	Biosynthesis of cofactors, prosthetic groups, and carriers: Thioredoxin, glutaredoxin, and glutathione	glutathione S-transferase	-3.6772	-3.47843	-3.87302	-3.56086	-3.72381	-3.62103	-3.74757	-3.56057	-3.58931	-3.52538	-3.43327	-3.31321	-3.19238
cce_1030	gi|172035946	Biosynthesis of cofactors, prosthetic groups, and carriers: Thioredoxin, glutaredoxin, and glutathione	thioredoxin	ND	ND	ND	ND	ND	-2.53688	ND	-4.03067	-2.34227	-2.51837	-2.23853	ND	-2.50271
cce_3988	gi|172038901	Biosynthesis of cofactors, prosthetic groups, and carriers: Thioredoxin, glutaredoxin, and glutathione	thioredoxin	-2.89884	-2.76155	-2.71544	-2.60264	-2.61436	-2.32032	-2.16633	-2.18826	-2.18334	-2.14625	-2.15698	-2.05603	-2.00488
cce_0456	gi|172035372	Biosynthesis of cofactors, prosthetic groups, and carriers: Thioredoxin, glutaredoxin, and glutathione	thioredoxin-like protein	-5.34148	-4.53171	-4.1667	-3.8527	-2.22925	-3.19885	-3.9025	-3.43087	-3.12224	-2.94841	-3.03383	-3.44944	-4.09218
cce_0319	gi|172035235	Cell envelope: Membranes, lipoproteins, and porins	putative S-layer OprB family carbohydrate-selective porin	-6.01841	-6.55723	-6.37573	-5.90151	-6.924	-8.06583	-6.93185	-6.3394	-6.44022	-6.67649	-5.69379	-5.09253	-5.48398
cce_3517	gi|172038430	Cell envelope: Membranes, lipoproteins, and porins	putative S-layer OprB family carbohydrate-selective porin	-5.87199	-6.20412	-5.96167	-6.29296	-6.78829	-6.50667	-6.23172	-6.26444	-6.22826	-6.3489	-6.20602	-5.45895	-4.8647
cce_3518	gi|172038431	Cell envelope: Membranes, lipoproteins, and porins	putative S-layer OprB family carbohydrate-selective porin	-5.57293	-6.03045	-5.05887	-6.39952	-6.90639	-6.80673	-5.81338	ND	ND	-6.4855	-6.40662	-5.40248	-4.67834
cce_1507	gi|172036422	Cell envelope: Membranes, lipoproteins, and porins	putative ATP synthase F0, C subunit	-5.15495	-4.86446	ND	-4.93114	-6.58379	-4.10481	-4.14045	-5.78433	-4.84749	ND	ND	ND	-4.5789
cce_2379	gi|172037293	Cell envelope: Membranes, lipoproteins, and porins	bacterial surface antigen D15-like protein	-3.09442	ND	ND	ND	ND	ND	-2.33743	ND	ND	ND	ND	-4.73714	-4.54369
cce_4129	gi|172039042	Cell envelope: Membranes, lipoproteins, and porins	putative S-layer OprB family carbohydrate-selective porin	-5.85923	-5.56016	-5.9181	-6.23506	-6.39134	-6.15892	-5.72929	-5.66921	-5.43262	-5.84054	-5.59887	-5.03267	-4.25658
cce_1317	gi|172036232	Cell envelope: Membranes, lipoproteins, and porins	4-diphosphocytidyl-2-C-methyl-D-erythritol kinase	-4.44876	-4.39958	ND	ND	ND	ND	ND	ND	ND	ND	ND	-3.68872	ND
cce_0818	gi|172035734	Cell envelope: Murein sacculus and peptidoglycan	UDP-N-acetylmuramoylalanyl-D-glutamate--2,6-diaminopimelate ligase	-1.71846	-1.36659	-2.34374	ND	ND	ND	-2.45879	-1.83865	-1.25295	-3.34278	-0.990215	ND	-3.10944
cce_2467	gi|172037380	Cell envelope: Murein sacculus and peptidoglycan	N-acetylmuramoyl-L-alanine amidase	ND	ND	ND	ND	-2.98428	-3.43998	-3.63314	-2.47124	-3.36699	ND	-3.22661	-2.69422	-2.17007
cce_2000	gi|172036915	Cell envelope: Murein sacculus and peptidoglycan	rod shape-determining protein	-0.815105	-1.20663	-1.15969	-0.961475	-0.563327	-0.425291	-0.491449	-0.880408	-0.663519	-1.21258	ND	-0.379138	ND
cce_3663	gi|172038576	Cell envelope: Surface polysaccharides, lipopolysaccharides and antigens	UDP-N-acetylglucosamine 2-epimerase	ND	ND	-0.275544	ND	ND	ND	ND	ND	ND	ND	ND	-4.90115	-10.2662
cce_1406	gi|172036321	Cell envelope: Surface polysaccharides, lipopolysaccharides and antigens	DegT/DnrJ/EryC1/StrS aminotransferase family protein	ND	ND	-5.60199	ND	-4.13522	-4.62589	ND	ND	ND	ND	ND	ND	-2.90561
cce_3422	gi|172038335	Cell envelope: Surface polysaccharides, lipopolysaccharides and antigens	dTDP-glucose 4,6-dehydratase	ND	-2.86783	-3.17125	-3.23751	-2.21143	ND	-2.58376	-2.66713	-3.52691	-3.05867	ND	-1.86744	-1.83037
cce_3232	gi|172038145	Cell envelope: Surface polysaccharides, lipopolysaccharides and antigens	NAD dependent epimerase/dehydratase family protein	-2.6309	-2.87168	-1.70385	-2.35851	-2.32083	-2.05953	-2.77977	-1.67276	ND	-2.79861	-2.25271	ND	ND
cce_2549	gi|172037462	Cell envelope: Surface polysaccharides, lipopolysaccharides and antigens	glucose-1-phosphate thymidylyltransferase	ND	ND	ND	ND	ND	ND	ND	-3.70561	ND	-1.82027	ND	ND	ND
cce_1314	gi|172036229	Cellular processes: Cell division	cell division protein	-2.71102	-3.70333	-3.61519	-3.16999	-3.19144	-3.33989	-3.70171	ND	-3.11844	-3.20821	-3.52073	-3.49203	-3.44679
cce_3406	gi|172038319	Cellular processes: Cell division	putative YfcH-like cell division inhibitor	-2.84101	-3.48484	-4.06527	-3.45095	-3.78767	-3.5591	-3.38232	-3.42311	-4.13172	-3.83225	-3.64644	-3.63134	-3.25211
cce_2475	gi|172037388	Cellular processes: Cell division	septum site-determining protein	-3.16035	-3.43592	ND	ND	ND	ND	ND	-4.36324	ND	-4.07702	ND	ND	-1.03476
cce_1270	gi|172036185	Cellular processes: Cell division	cell division protein	-0.248495	-0.497855	-0.908429	-0.705978	-0.302344	-0.366727	-0.54046	-0.518111	-0.627069	-0.533222	-0.415212	ND	-0.298152
cce_0365	gi|172035281	Cellular processes: Cell division	histidine triad family protein	-6.80777	-4.43852	-4.33379	-4.26803	-3.6048	-3.49001	-3.43296	ND	-4.39321	ND	-2.77809	ND	ND
cce_3579	gi|172038492	Cellular processes: Cell division	cell division protein	0.0400869	-0.0469304	-0.213328	0.104711	0.0963275	0.109049	-0.0712421	-0.0936476	-0.115586	ND	ND	ND	ND
cce_1963	gi|172036878	Cellular processes: Cell killing	putative Rieske [2Fe-2S] domain-containing cell death suppressor protein	-2.85874	ND	ND	-2.16841	ND	-0.689938	ND	ND	ND	ND	ND	ND	ND
cce_1356	gi|172036271	Cellular processes: Chaperones	heat shock protein Hsp70	-3.72641	-4.64221	ND	-1.78313	-1.34198	0.340618	-1.92372	-2.65777	-2.97264	-3.3522	-2.84059	ND	-3.0192
cce_2003	gi|172036918	Cellular processes: Chaperones	heat shock protein Hsp70	-3.08555	-2.67635	-2.46405	-2.38269	-2.58166	-2.64514	-2.50592	-2.38458	-2.54062	-2.54283	-2.41927	-2.6586	-2.51747
cce_4005	gi|172038918	Cellular processes: Chaperones	heat shock protein	-2.82317	-3.08163	-2.69728	-2.25371	-2.90329	-2.17343	-4.16108	-2.29799	-2.40363	-2.27157	-2.24054	-3.12672	-2.14228
cce_1343	gi|172036258	Cellular processes: Chaperones	chaperonin	-3.45488	ND	-1.8273	-1.89333	-2.0492	-2.96332	-2.26782	-1.13209	-1.72595	-0.62711	-1.57293	-2.24697	-1.8366
cce_3330	gi|172038243	Cellular processes: Chaperones	chaperonin 2	-2.52355	-1.92806	-1.93266	-1.8849	-2.19002	-1.96236	-2.10624	-1.91627	-1.67308	-1.57785	-1.64384	-1.65579	-1.40312
cce_1344	gi|172036259	Cellular processes: Chaperones	chaperonin 1	-2.26912	-1.72209	-1.46285	-1.11252	-1.61993	-1.66413	-1.63268	-1.47944	-1.27241	-1.36462	-1.42062	-1.42044	-1.29468
cce_2925	gi|172037838	Cellular processes: Chaperones	heat shock protein Hsp90	0.113742	ND	-0.86694	-0.0130295	0.24981	ND	ND	ND	-1.24374	-0.179744	-0.209667	ND	ND
cce_1355	gi|172036270	Cellular processes: Chaperones	heat shock protein Hsp40	ND	-3.0765	ND	ND	-2.93559	ND	ND	ND	ND	ND	ND	ND	ND
cce_1620	gi|172036535	Cellular processes: Detoxification	superoxide dismutase	ND	-0.233977	ND	ND	ND	ND	ND	-2.46405	ND	ND	-4.19514	ND	ND
cce_4646	gi|172039559	Cellular processes: Protein and peptide secretion	protein export membrane protein	-3.77193	-3.71862	-3.53558	-3.64423	-3.40156	-2.94835	-3.25248	ND	-3.2514	-3.49519	-3.52209	-3.0465	-4.06417
cce_2913	gi|172037826	Cellular processes: Protein and peptide secretion	trigger factor	-4.46449	ND	-5.80444	-4.68221	-4.59371	-4.54689	-3.33548	-4.38543	-4.38963	-4.19262	-3.92045	-4.22293	-3.98411
cce_1945	gi|172036860	Cellular processes: Protein and peptide secretion	preprotein translocase subunit SecA	-0.966378	-1.59578	-1.39688	-1.11572	-1.15734	-1.42341	-1.01819	-0.67368	-1.09643	-1.01552	-1.16855	-0.918203	-0.454222
cce_0228	gi|172035144	Cellular processes: Protein and peptide secretion	preprotein translocase SecE subunit	-1.12912	-1.1927	-2.11069	-2.00727	-1.87821	-3.44568	-1.02486	-1.7655	-1.1014	-0.466466	ND	-1.67646	ND
cce_3472	gi|172038385	Cellular processes: Protein and peptide secretion	signal recognition particle protein	-3.14107	-0.680979	-2.33341	ND	-2.84133	-3.08323	-3.93878	-2.83183	-2.52874	ND	-2.133	-1.62617	ND
cce_4033	gi|172038946	Cellular processes: Protein and peptide secretion	preprotein translocase SecY subunit	ND	ND	ND	ND	ND	ND	ND	ND	ND	-6.35005	-2.20103	ND	ND
cce_4645	gi|172039558	Cellular processes: Protein and peptide secretion	protein export membrane protein	ND	ND	ND	ND	ND	ND	-2.37641	ND	ND	-5.00611	ND	ND	ND
cce_0554	gi|172035470	Central intermediary metabolism: Nitrogen fixation	nitrogenase cofactor biosynthesis protein	ND	0.436508	ND	ND	ND	ND	ND	ND	ND	ND	ND	ND	-0.572073
cce_0561	gi|172035477	Central intermediary metabolism: Nitrogen fixation	nitrogenase molybdenum-iron protein beta chain	ND	-1.71325	0.45613	0.016841	ND	ND	ND	0.144762	-0.446573	-0.564188	ND	ND	ND
cce_0560	gi|172035476	Central intermediary metabolism: Nitrogen fixation	nitrogenase molybdenum-iron protein alpha chain	1.09091	0.169977	0.0966961	-0.239165	ND	ND	ND	-0.664795	-0.260613	-0.40108	ND	ND	ND
cce_0559	gi|172035475	Central intermediary metabolism: Nitrogen fixation	nitrogenase iron protein	ND	1.28762	0.25759	-0.0571426	-1.74197	ND	ND	0.0850558	-0.305423	-0.305491	ND	ND	ND
cce_0565	gi|172035481	Central intermediary metabolism: Nitrogen fixation	probable nitrogen fixation protein	ND	0.824748	ND	0.385326	ND	ND	ND	ND	ND	ND	ND	ND	ND
cce_0557	gi|172035473	Central intermediary metabolism: Nitrogen fixation	nitrogenase cofactor synthesis protein	ND	ND	0.471216	ND	ND	ND	ND	ND	ND	ND	ND	ND	ND
cce_0568	gi|172035484	Central intermediary metabolism: Nitrogen fixation	nitrogen fixation protein	ND	ND	0.935843	ND	ND	ND	ND	ND	ND	ND	ND	ND	ND
cce_4329	gi|172039242	Central intermediary metabolism: Phosphorus compounds	inorganic pyrophosphatase	-4.9402	-4.87346	-5.01001	-4.94713	-4.083	-3.93551	-4.3515	-4.06061	-4.1278	-4.10579	-3.80338	-3.65596	-3.55294
cce_0600	gi|172035516	Central intermediary metabolism: Phosphorus compounds	exopolyphosphatase	ND	ND	ND	-4.47566	ND	ND	ND	-2.54355	ND	ND	-2.30105	ND	ND
cce_1806	gi|172036721	Central intermediary metabolism: Polysaccharides and glycoproteins	putative glycoside hydrolase, family 13	-0.89686	-4.66524	-4.75442	ND	-4.668	-4.53363	-4.39579	-4.50724	-4.28158	-4.04703	-4.74456	-4.86876	-4.07674
cce_2248	gi|172037163	Central intermediary metabolism: Polysaccharides and glycoproteins	1,4-alpha-glucan branching enzyme	-3.68899	-3.91764	-5.4912	-3.9899	-3.59793	-3.7853	-3.49773	-3.71451	-3.62764	-3.42158	-3.15776	-3.26387	-3.49089
cce_4557	gi|172039470	Central intermediary metabolism: Polysaccharides and glycoproteins	glycosyl transferase, group 1	-2.87436	ND	ND	-3.8612	-4.67613	-3.07745	ND	ND	-3.0457	-2.65977	-2.84	-1.98173	-2.00152
cce_0606	gi|172035522	Central intermediary metabolism: Polysaccharides and glycoproteins	phosphoglucomutase	-2.30186	-2.53432	-2.54005	-2.89264	-2.27426	-1.80294	-1.96488	-2.23171	-2.29932	-2.21221	-1.87085	-1.83409	-1.80188
cce_0987	gi|172035903	Central intermediary metabolism: Polysaccharides and glycoproteins	glucose-1-phosphate adenylyltransferase	-2.83238	-4.21234	-2.68715	-2.66762	-2.06642	-2.23456	-2.98073	-2.24111	-1.24263	-2.52854	-1.66319	-1.44444	-1.57518
cce_2391	gi|172037305	Central intermediary metabolism: Polysaccharides and glycoproteins	glucosylglycerol-phosphate synthase	-1.99219	-1.85135	-2.20214	-1.71927	-1.9751	-1.68867	-1.71387	-1.77344	-1.71279	-1.57073	-1.68186	-1.54385	-1.53087
cce_1629	gi|172036544	Central intermediary metabolism: Polysaccharides and glycoproteins	glycogen phosphorylase	-1.7537	-1.61322	-1.55998	-1.55337	-2.05978	-2.01529	-1.78991	-1.39203	-1.49571	-1.31552	-1.56913	-1.43057	-1.49415
cce_4595	gi|172039508	Central intermediary metabolism: Polysaccharides and glycoproteins	1,4-alpha-glucan branching enzyme	-1.24417	ND	-1.91875	-2.1436	-0.739152	-0.654632	-1.04564	-0.785823	-1.10443	-0.719051	-0.35427	-0.643272	-0.730333
cce_0939	gi|172035855	Central intermediary metabolism: Polysaccharides and glycoproteins	putative HAD-superfamily hydrolase, subfamily IA, variant 3	ND	ND	-3.37495	ND	ND	ND	-3.62636	-3.533	-2.99668	-3.42547	-3.17813	-3.70839	ND
cce_0394	gi|172035310	Central intermediary metabolism: Polysaccharides and glycoproteins	glycoside hydrolase family 13, putative neopullulanase	-4.37929	ND	ND	-4.20518	ND	-4.05102	-4.22064	ND	-3.5379	ND	-3.66643	-3.49867	ND
cce_3465	gi|172038378	Central intermediary metabolism: Polysaccharides and glycoproteins	glycogen debranching enzyme	ND	-4.28775	-3.90377	ND	-4.39117	-3.43355	ND	-3.37055	-3.75029	-3.91028	-3.91241	-3.25268	ND
cce_4615	gi|172039528	Central intermediary metabolism: Polysaccharides and glycoproteins	dolichyl-phosphate-mannose synthase	ND	ND	ND	ND	ND	ND	-3.13517	ND	ND	ND	ND	-1.6852	ND
cce_0798	gi|172035714	Central intermediary metabolism: Polysaccharides and glycoproteins	ribulose-phosphate 3-epimerase	0.0466456	-0.0647276	-0.10179	-0.0304355	-0.11877	ND	-0.14668	-0.193096	ND	-0.321543	ND	ND	ND
cce_1281	gi|172036196	Central intermediary metabolism: Polysaccharides and glycoproteins	probable dolichyl-phosphate-mannose synthase	-2.57221	ND	ND	ND	ND	ND	ND	-4.12766	ND	ND	ND	ND	ND
cce_3396	gi|172038309	Central intermediary metabolism: Polysaccharides and glycoproteins	glycogen synthase	-2.00029	-2.41963	-1.70109	-1.44453	-1.08095	ND	0.065025	ND	ND	ND	ND	ND	ND
cce_4379	gi|172039292	CHP	CHP103-containing protein	-2.48243	-2.43959	-2.38345	-4.17097	-2.20476	ND	-2.65675	-1.9033	-2.00138	-1.84169	-1.7711	-1.99691	-1.68119
cce_2199	gi|172037114	conserved hypothetical protein	conserved hypothetical protein	-3.41455	-3.17907	-3.27469	-3.2313	-3.30833	-3.11958	-3.16598	-2.99827	-2.83637	-3.06815	-2.78571	-2.79997	-3.11614
cce_1757	gi|172036672	conserved hypothetical protein	conserved hypothetical protein	-2.75895	-2.83017	ND	-3.63688	ND	-1.99711	ND	ND	ND	ND	ND	-2.48942	-2.74134
cce_4624	gi|172039537	DNA replication, restriction, modification, recombination, and repair	NUDIX hydrolase	-5.78885	-5.58374	ND	-3.5908	-5.60027	-5.08048	-5.94876	-5.74466	-5.57247	-6.07901	ND	ND	-5.71328
cce_2448	gi|172037361	DNA replication, restriction, modification, recombination, and repair	putative chromosome partitioning protein, ParA family	ND	ND	ND	ND	ND	-3.75852	-4.29412	ND	-4.80151	-4.67931	-4.9892	-3.7971	ND
cce_1235	gi|172036150	DNA replication, restriction, modification, recombination, and repair	DNA topoisomerase I	-1.08252	-0.327386	-1.55144	-1.82009	ND	-2.48364	ND	-3.44942	ND	ND	-1.5492	-3.31683	ND
cce_0758	gi|172035674	DNA replication, restriction, modification, recombination, and repair	DNA gyrase B subunit	ND	-2.32807	ND	ND	ND	ND	ND	ND	ND	ND	ND	-0.304197	ND
cce_4401	gi|172039314	DNA replication, restriction, modification, recombination, and repair	DNA gyrase A subunit	-1.85591	-1.8675	-1.381	-1.48289	-2.84449	ND	-1.52604	-1.77355	-1.57146	-1.62529	-1.3774	ND	ND
cce_2001	gi|172036916	DNA replication, restriction, modification, recombination, and repair	single-stranded DNA-binding protein	-1.80245	-2.27148	-3.07924	-2.59814	-2.42934	-2.72429	ND	-3.3605	ND	ND	ND	ND	ND
cce_1208	gi|172036123	DNA replication, restriction, modification, recombination, and repair	Holliday junction DNA helicase	ND	ND	-2.26243	ND	ND	ND	ND	-2.74732	ND	ND	ND	ND	ND
cce_3691	gi|172038604	DNA replication, restriction, modification, recombination, and repair	excinuclease ABC subunit A	ND	-1.38296	ND	ND	-2.19736	ND	ND	ND	ND	ND	ND	ND	ND
cce_0855	gi|172035771	DUF	DUF541-containing protein	ND	ND	ND	ND	ND	ND	ND	ND	-3.42175	-4.80835	-3.71232	-3.82905	-4.75684
cce_1380	gi|172036295	DUF	DUF1001-containing protein	ND	ND	-3.96253	ND	-3.6772	-4.7181	-4.74304	-3.97507	-4.19654	-4.19609	-3.79884	-4.02215	-4.23515
cce_1732	gi|172036647	DUF	DUF1092-containing protein	-4.97389	-4.95783	-3.41306	ND	-3.49485	ND	-3.08072	ND	ND	-3.25511	-3.20068	ND	-3.46128
cce_4590	gi|172039503	DUF	DUF370-containing protein	-2.62133	-2.11914	-2.20727	-2.39561	-3.07728	-2.35612	-2.44125	-2.53627	-2.3316	-2.3911	-2.3822	-2.65083	-2.40738
cce_2052	gi|172036967	DUF	DUF1517-containing protein	-1.93779	-0.486468	-2.11203	-2.15219	-2.02799	-1.84089	-1.99923	-2.12118	-2.11892	-1.78348	ND	-1.49516	-1.65033
cce_3098	gi|172038011	DUF	DUF938-containing protein	ND	ND	ND	ND	ND	ND	ND	ND	ND	-3.78458	ND	-3.88611	ND
cce_2068	gi|172036983	DUF	DUF92-containing protein	ND	ND	ND	-3.51705	ND	ND	ND	-2.19293	-1.8453	ND	ND	ND	ND
cce_0566	gi|172035482	DUF	DUF269-containing protein	ND	ND	-0.457333	-0.846816	-0.994254	-1.36239	-1.10765	ND	0.0968324	ND	ND	ND	ND
cce_0902	gi|172035818	Energy metabolism: Amino acids and amines	carbamoyl phosphate synthase small subunit	-3.07553	-3.80083	-3.01497	-3.12186	-3.45034	-4.09022	-3.53975	-4.26026	-3.61213	-3.04468	-3.54654	-3.15911	-2.81286
cce_2038	gi|172036953	Energy metabolism: Amino acids and amines	carbamoyl-phosphate synthase, large subunit	-2.08508	-2.15019	-2.46457	-2.32074	-2.88395	-3.08462	-2.78964	-2.37707	-2.30986	-2.49571	-2.34592	-2.26192	-1.73505
cce_0835	gi|172035751	Energy metabolism: Amino acids and amines	S-adenosyl-L-homocysteine hydrolase	0.104048	-0.0138441	0.0235685	-0.191241	-0.046615	0.115246	-0.132855	ND	ND	ND	-0.129455	ND	ND
cce_0172	gi|172035089	Energy metabolism: Amino acids and amines	glutamate-1-semialdehyde aminomutase	ND	-1.28755	ND	-1.52524	-1.62464	ND	ND	ND	-2.01076	-0.507185	ND	ND	ND
cce_3553	gi|172038466	Energy metabolism: Amino acids and amines	asparaginase	-4.07951	-4.51517	-4.02453	-3.76503	-3.19374	ND	ND	ND	ND	ND	ND	ND	ND
cce_1595	gi|172036510	Energy metabolism: Amino acids and amines	bifunctional proline dehydrogenase/delta-1-pyrroline-5-carboxylate dehydrogenase	ND	-1.1996	-0.831556	-0.870278	-0.864959	ND	ND	ND	ND	ND	ND	ND	ND
cce_2139	gi|172037054	Energy metabolism: Biosynthesis and degradation of polysaccharides	probable alpha-glucosidase	-4.88055	-4.58013	-4.92886	-4.08377	-4.23413	-4.04918	-4.05678	-4.30822	-4.06927	-4.47117	-3.74946	-3.52893	-3.35888
cce_3708	gi|172038621	Energy metabolism: Glycolate pathway	glycolate oxidase subunit (Fe-S) protein	ND	-2.50195	ND	-2.66863	ND	ND	ND	ND	ND	ND	-1.80357	ND	ND
cce_3707	gi|172038620	Energy metabolism: Glycolate pathway	glycolate oxidase subunit	-3.67661	ND	ND	ND	ND	ND	ND	ND	-4.92333	ND	ND	ND	ND
cce_2156	gi|172037071	Energy metabolism: Glycolysis	enolase	-2.82528	-2.31473	-1.62309	-1.78155	-2.16691	-2.92967	-2.64552	-2.90347	-2.57768	-2.81517	-2.16595	-3.16541	-1.85828
cce_4758	gi|172039671	Energy metabolism: Glycolysis	fructose 1,6-bisphosphatase I	-1.8185	ND	ND	ND	ND	-1.96324	ND	-1.09486	ND	-1.26279	-4.5744	ND	-0.50246
cce_1357	gi|172036272	Energy metabolism: Glycolysis	fructose-1,6-bisphosphate aldolase	-0.368485	-0.46364	-0.488702	-0.531778	-0.260727	-0.408015	-0.355095	-0.500068	-0.397653	-0.395533	-0.376886	-0.218307	-0.307857
cce_4760	gi|172039673	Energy metabolism: Glycolysis	NAD+ dependent glycerol-3-phosphate dehydrogenase	-5.29349	ND	-4.97815	-4.78915	ND	-1.93085	ND	-3.15365	-3.54461	-3.18496	-3.58781	-3.93637	ND
cce_3420	gi|172038333	Energy metabolism: Glycolysis	pyruvate kinase	-1.8924	-3.53097	-1.51218	-3.60594	-4.95172	ND	ND	ND	-3.7675	-5.10138	-4.67156	-3.92532	ND
cce_2454	gi|172037367	Energy metabolism: Glycolysis	phosphoglycerate mutase	ND	ND	ND	ND	ND	ND	ND	ND	ND	ND	-3.68307	ND	ND
cce_3612	gi|172038525	Energy metabolism: Glycolysis	glyceraldehyde-3-phosphate dehydrogenase	-0.784902	-1.00739	-0.901836	-0.996242	-1.6043	-2.19747	-0.797765	-1.12225	-0.743575	-0.841298	ND	ND	ND
cce_3746	gi|172038659	Energy metabolism: Pentose phosphate pathway	6-phosphogluconate dehydrogenase	-3.06818	-2.79179	-2.94408	-3.05101	-3.64882	-3.70928	-3.24807	-3.26563	-3.12322	-3.12445	-3.15191	-3.24347	-2.77068
cce_4743	gi|172039656	Energy metabolism: Pentose phosphate pathway	6-phosphogluconolactonase	-3.07188	ND	ND	ND	ND	-3.38623	-2.92788	ND	ND	ND	-3.45407	ND	-2.55493
cce_4627	gi|172039540	Energy metabolism: Pentose phosphate pathway	transketolase	-2.41575	-2.32329	-1.9233	-1.9386	-1.81745	-1.66217	-1.78476	-1.72844	-1.67748	-1.68159	-1.57496	-1.44556	-1.66289
cce_2536	gi|172037449	Energy metabolism: Pentose phosphate pathway	glucose-6-phosphate dehydrogenase	-2.44547	-2.28257	-2.48553	-2.3816	-2.78809	-2.71944	-2.53141	-2.32531	-3.52822	-2.35636	-2.4924	-3.30342	-1.43024
cce_2535	gi|172037448	Energy metabolism: Pentose phosphate pathway	OxPPCycle protein	0.643659	-0.836988	-0.661263	-0.382988	ND	ND	ND	-0.406631	ND	ND	ND	ND	ND
cce_4687	gi|172039600	Energy metabolism: Pentose phosphate pathway	transaldolase AB family	0.695513	0.250633	-0.89799	0.417431	ND	-0.364947	ND	ND	ND	ND	ND	ND	ND
cce_3607	gi|172038520	Energy metabolism: Pentose phosphate pathway	putative D-xylulose 5-phosphate/D-fructose 6-phosphate phosphoketolase	ND	-0.61059	-1.95879	-0.997795	-1.25989	ND	-0.380672	ND	-1.00922	ND	ND	ND	ND
cce_2657	gi|172037570	Energy metabolism: Pentose phosphate pathway	putative transketolase	-3.21006	-3.38795	-2.78941	-2.6825	-3.13989	-2.68614	-2.74197	-2.66014	-2.65856	-2.84869	-2.22305	-2.31703	-2.09338
cce_3246	gi|172038159	Energy metabolism: Pyruvate and acetyl-CoA metabolism	malic oxidoreductase	-3.06977	-3.11412	-3.19192	-3.36675	-3.83428	-3.73072	-3.50424	-3.55653	-3.29704	-3.50461	-3.85459	-3.28626	-2.58736
cce_3822	gi|172038735	Energy metabolism: Pyruvate and acetyl-CoA metabolism	phosphoenolpyruvate carboxylase	-2.81401	-2.63765	-2.77192	-1.79849	-2.29701	-1.734	-2.50624	-2.76421	-3.18966	-2.45816	-1.24886	-3.37374	-1.95244
cce_2016	gi|172036931	Energy metabolism: Pyruvate and acetyl-CoA metabolism	acetyl-coenzyme A synthetase	-2.77359	-2.90263	-2.40191	ND	-2.49136	-2.11319	-2.39195	-2.48389	-2.52397	-2.18553	ND	-1.97249	ND
cce_1632	gi|172036547	Energy metabolism: Pyruvate and acetyl-CoA metabolism	PEP/pyruvate-binding protein	ND	ND	-3.33558	ND	-4.12987	ND	ND	ND	ND	ND	ND	ND	ND
cce_4647	gi|172039560	Energy metabolism: Pyruvate dehydrogenase	pyruvate dehydrogenase E1 component beta subunit	-5.58099	ND	ND	ND	ND	ND	-4.90398	ND	ND	ND	ND	ND	-4.48185
cce_0292	gi|172035208	Energy metabolism: Pyruvate dehydrogenase	pyruvate dehydrogenase E1 component alpha subunit	-2.10038	-3.26877	-4.28602	-3.56292	-3.64549	-2.72449	-2.85639	-3.18493	-3.23924	-2.73146	-3.00799	-2.30724	ND
cce_0735	gi|172035651	Energy metabolism: Pyruvate dehydrogenase	dihydrolipoamide dehydrogenase	-1.90688	-3.06978	-2.00916	-2.35882	-2.53895	-1.22669	-2.18961	-1.93078	-1.87442	-2.18678	-1.78738	-2.13329	ND
cce_2750	gi|172037663	Energy metabolism: Pyruvate dehydrogenase	pyruvate dehydrogenase E2 component	-3.23474	-4.06406	-2.71035	-3.0112	-2.62123	-2.4021	-2.46657	-1.95252	-2.61051	-2.41323	-3.35785	-1.76991	ND
cce_0103	gi|172035020	Energy metabolism: Sugars	ribose 5-phosphate isomerase	-4.13772	-3.90303	-4.54286	-4.17399	-3.89349	-3.32667	-3.33394	-3.22195	-3.81184	-4.05835	-3.45051	-3.49155	-2.95138
cce_0666	gi|172035582	Energy metabolism: Sugars	glucose-6-phosphate isomerase	-2.11569	-2.47923	-2.62639	-2.48731	-2.97033	-3.01622	-2.57814	-2.4273	-2.38067	-2.29636	-2.6176	-2.83114	-2.25308
cce_2253	gi|172037168	Energy metabolism: Sugars	mannose-1-phosphate guanylyltransferase	ND	ND	ND	ND	ND	-1.92323	-1.652	ND	ND	-2.40372	-1.96067	-1.80615	-2.0398
cce_2061	gi|172036976	Energy metabolism: Sugars	mannose-1-phosphate guanyltransferase	ND	-4.27234	ND	ND	ND	ND	ND	ND	-3.00045	-3.89597	-2.68005	-4.80902	ND
cce_0336	gi|172035252	Energy metabolism: Sugars	mannose-1-phosphate guanyltransferase	ND	ND	-2.3696	ND	ND	ND	ND	ND	ND	ND	ND	-0.296992	ND
cce_1474	gi|172036389	Energy metabolism: Sugars	4-alpha-glucanotransferase	ND	-5.25404	-3.44827	-3.66517	ND	-3.36975	-3.57607	-3.47408	-3.7096	ND	-4.67559	ND	ND
cce_4404	gi|172039317	Energy metabolism: Sugars	mannose-6-phosphate isomerase	ND	ND	ND	-3.62964	-4.01326	ND	ND	ND	ND	ND	ND	ND	ND
cce_4228	gi|172039141	Energy metabolism: TCA cycle	succinate-semialdehyde dehydrogenase (NADP+)	-4.6375	-4.3347	ND	-4.00349	-4.3398	-3.88019	-4.0231	ND	-3.81449	-3.51763	-3.94753	-4.24023	-3.14466
cce_3202	gi|172038115	Energy metabolism: TCA cycle	isocitrate dehydrogenase (NADP+)	-1.52623	-1.44774	-1.61299	-1.70975	-3.27728	-2.3679	-2.12668	-1.9622	-2.04623	-1.94457	-1.88047	-1.98359	-1.67049
cce_1900	gi|172036815	Energy metabolism: TCA cycle	citrate synthase	ND	ND	ND	ND	ND	ND	-2.22646	-1.32822	ND	-1.15898	-1.38456	ND	-1.19346
cce_1850	gi|172036765	Energy metabolism: TCA cycle	malate dehydrogenase	ND	ND	ND	ND	ND	ND	ND	-3.15129	-3.0655	-3.01566	-2.5521	-2.62773	ND
cce_2357	gi|172037272	Energy metabolism: TCA cycle	putative succinyl-CoA synthetase beta chain	ND	ND	ND	-2.65687	ND	ND	ND	ND	ND	ND	ND	-2.40027	ND
cce_3275	gi|172038188	Fatty acid, phospholipid, and sterol metabolism	acetyl-CoA carboxylase, biotin carboxylase subunit	-5.64122	-4.21879	-4.12638	-2.94068	ND	-3.27383	-3.91214	ND	-3.48495	-2.94693	-4.38162	-4.99429	-3.41322
cce_0973	gi|172035889	Fatty acid, phospholipid, and sterol metabolism	glycerol kinase	-1.21344	-1.5751	-3.86005	ND	-5.47421	ND	-2.88235	ND	-2.9492	-2.78053	-1.37203	-2.54604	-3.21839
cce_0460	gi|172035376	Fatty acid, phospholipid, and sterol metabolism	enoyl-[acyl-carrier-protein] reductase	ND	ND	ND	ND	ND	-3.42955	ND	ND	ND	ND	-2.99938	-3.83598	-3.11733
cce_3728	gi|172038641	Fatty acid, phospholipid, and sterol metabolism	cytochrome P450	-2.64308	-0.342339	-3.03214	-3.23869	-2.90596	-3.64865	ND	-3.15884	-2.87916	-3.46108	ND	-3.22032	-2.81117
cce_3224	gi|172038137	Fatty acid, phospholipid, and sterol metabolism	acetylglutamate kinase	-3.28056	-3.40124	-3.22936	-3.17376	-3.42386	-3.03193	-3.04051	-3.27569	-2.94887	-3.06933	-2.31011	-2.93502	-2.68611
cce_2412	gi|172037326	Fatty acid, phospholipid, and sterol metabolism	3-oxoacyl-[acyl-carrier protein] reductase	ND	ND	ND	ND	-0.71118	ND	ND	-1.03789	-2.62864	ND	-4.90102	ND	-2.37766
cce_1133	gi|172036048	Fatty acid, phospholipid, and sterol metabolism	probable long-chain-fatty-acid CoA ligase	-2.1393	-2.25312	-2.42755	-2.43023	-2.17009	-1.79388	-1.2325	-1.65124	-1.68672	-1.71265	-2.1322	-1.29267	-2.27155
cce_2610	gi|172037523	Fatty acid, phospholipid, and sterol metabolism	probable glycerol-3-phosphate dehydrogenase	-1.99253	-2.07235	-2.19807	-2.17067	-2.13239	-2.03437	-2.01161	-2.09911	-2.2116	-2.06063	-2.04918	-1.775	-1.56879
cce_1585	gi|172036500	Fatty acid, phospholipid, and sterol metabolism	fatty acid/phospholipid synthesis protein	-1.35794	-1.23762	-1.18349	-0.965262	-0.847982	-0.895543	-0.215735	-0.751826	-1.13199	ND	-2.25029	ND	-0.501899
cce_1583	gi|172036498	Fatty acid, phospholipid, and sterol metabolism	malonyl coenzyme A-acyl carrier protein transacylase	ND	ND	ND	ND	ND	-2.59111	ND	ND	ND	-1.89271	ND	-1.05747	ND
cce_1309	gi|172036224	Fatty acid, phospholipid, and sterol metabolism	rubredoxin	ND	-5.11609	ND	ND	-2.6565	-2.2638	ND	-2.65689	-2.70694	ND	-2.52206	ND	ND
cce_4118	gi|172039031	Fatty acid, phospholipid, and sterol metabolism	3-oxoacyl-[acyl-carrier-protein] synthase I/II	-2.72647	ND	ND	ND	-1.0184	ND	ND	ND	-2.22346	ND	ND	ND	ND
cce_1055	gi|172035971	hypothetical protein	hypothetical protein cce_1055	ND	ND	-5.51405	-2.87724	ND	-4.26471	-4.34326	-5.37739	-4.04486	-3.99715	-4.24787	-4.04118	-4.21083
cce_1408	gi|172036323	hypothetical protein	hypothetical protein cce_1408	-4.50187	-3.48136	ND	ND	ND	-4.14559	-2.60887	-5.10213	ND	-4.18812	ND	ND	-2.32574
cce_1749	gi|172036664	hypothetical protein	hypothetical protein cce_1749	ND	ND	ND	ND	ND	ND	ND	-4.26614	-4.77328	-4.28309	-3.08623	-3.96267	ND
cce_2204	gi|172037119	hypothetical protein	hypothetical protein cce_2204	-2.34559	-2.3282	-2.45289	-2.9067	-2.13689	-2.27784	-1.58367	-1.8107	-1.78125	-2.2589	-1.81542	-2.35536	ND
cce_4116	gi|172039029	hypothetical protein	hypothetical protein cce_4116	-0.657317	-1.26545	ND	ND	-1.07066	-0.818831	-0.929943	-1.01324	0.157938	ND	-0.822883	ND	ND
cce_1260	gi|172036175	hypothetical protein	hypothetical protein cce_1260	ND	ND	ND	ND	ND	ND	ND	-6.18504	ND	-5.92809	ND	ND	ND
cce_0056	gi|172034973	hypothetical protein	hypothetical protein cce_0056	-2.23798	ND	-1.68961	-2.29507	-1.81211	-1.65604	-1.36362	-1.20102	-1.49346	ND	ND	ND	ND
cce_2006	gi|172036921	hypothetical protein	hypothetical protein cce_2006	-3.48927	ND	-4.29974	ND	ND	ND	-3.80034	-4.70759	ND	ND	ND	ND	ND
cce_3524	gi|172038437	hypothetical protein	hypothetical protein cce_3524	ND	-6.57275	ND	ND	-7.37458	-8.90626	ND	ND	ND	ND	ND	ND	ND
cce_0511	gi|172035427	hypothetical protein	hypothetical protein cce_0511	ND	-6.65145	-5.10455	-5.71513	-5.59544	ND	ND	ND	ND	ND	ND	ND	ND
cce_2774	gi|172037687	hypothetical protein	hypothetical protein cce_2774	-2.5333	ND	-3.19659	ND	ND	ND	ND	ND	ND	ND	ND	ND	ND
cce_0479	gi|172035395	Other categories: Adaptations and atypical conditions	probable nutrient-stress induced DNA binding protein	-2.04527	-1.64399	-1.73671	-1.84975	-2.01771	-1.36426	-1.46688	-1.31716	-1.38311	-1.41512	-2.42042	-1.28622	-2.9551
cce_3583	gi|172038496	Other categories: Adaptations and atypical conditions	putative CAB/ELIP/HLIP family protein	-2.76964	-2.56735	-2.96648	-2.58835	-2.62926	-2.57689	-2.6289	-2.47004	-2.66793	-2.71549	-2.40527	-2.70978	-2.0271
cce_0246	gi|172035162	Other categories: Adaptations and atypical conditions	putative DNA-binding protein, starvation-inducible	-1.86736	-1.80865	ND	ND	-2.00577	-1.77131	-1.91095	-1.56214	ND	-1.47785	-1.37583	-1.38396	-1.11112
cce_0155	gi|172035072	Other categories: Adaptations and atypical conditions	light repressed protein	-1.59667	-1.06731	-1.11593	-1.14057	-1.75377	-1.60828	-1.60992	-1.31098	-0.832032	-1.1877	-1.2378	-1.01695	-0.929329
cce_2236	gi|172037151	Other categories: Adaptations and atypical conditions	cyanophycinase	-2.11206	-2.4633	-2.12743	-1.76878	-1.95264	-2.16943	-2.23795	-2.30574	ND	-2.19679	-2.34402	ND	ND
cce_2237	gi|172037152	Other categories: Adaptations and atypical conditions	cyanophycin synthetase	-1.69889	-1.63016	-2.4482	-2.25308	-2.58803	ND	-2.11048	-1.74491	ND	-1.85893	-1.09952	ND	ND
cce_2527	gi|172037440	Other categories: Drug and analog sensitivity	bacterial stress protein	ND	ND	ND	ND	-1.95384	ND	ND	-1.83175	ND	-2.81829	-3.37673	ND	-1.6576
cce_0113	gi|172035030	Other categories: Drug and analog sensitivity	putative transport protein	ND	ND	ND	ND	ND	ND	ND	ND	ND	-3.89173	-3.30716	ND	-1.21003
cce_0135	gi|172035052	Other categories: Drug and analog sensitivity	putative rehydrin	-1.75492	-1.4028	-1.61419	-1.5938	-2.43185	-1.76828	-1.84682	-1.76026	-1.46174	-1.64006	ND	-1.43315	-1.02811
cce_0571	gi|172035487	Other categories: heterocyst differentiation	2Fe-2S ferredoxin, putative nitrogen fixation related protein	ND	ND	ND	ND	-1.07107	ND	ND	ND	ND	ND	ND	ND	ND
cce_2879	gi|172037792	Other categories: Hydrogenase	soluble hydrogenase 42 kD subunit, small subunit of soluble hydrogenase	-1.99328	-2.10667	-2.24404	-2.1325	-3.85109	-2.71412	-2.55178	-1.0822	-1.66438	-2.01999	-2.16716	-1.84492	-1.8049
cce_3858	gi|172038771	Other categories: Other	sulfatase	ND	ND	ND	ND	ND	ND	ND	ND	-3.64901	-2.95073	ND	ND	-5.23406
cce_3570	gi|172038483	Other categories: Other	fibrillin	-2.15406	-4.2245	ND	ND	ND	ND	ND	ND	ND	ND	ND	ND	-4.46283
cce_3028	gi|172037941	Other categories: Other	FKBP-type peptidyl-prolyl cis-trans isomerase	-3.28249	-3.82851	-3.6671	-3.95315	ND	ND	-4.63439	-4.72566	ND	ND	ND	ND	-4.33072
cce_1253	gi|172036168	Other categories: Other	sulfatase	ND	-5.0432	-5.50202	-6.12953	ND	-5.5699	ND	-4.90636	-4.94855	-6.87084	-4.5421	-4.75324	-4.10298
cce_3914	gi|172038827	Other categories: Other	probable short-chain dehydrogenase/reductase SDR	ND	ND	-4.98728	ND	ND	-3.61394	ND	-3.74649	ND	ND	ND	ND	-4.08097
cce_0777	gi|172035693	Other categories: Other	putative hydrolase	ND	ND	ND	ND	ND	ND	-3.45647	ND	-2.58962	-3.18467	-2.15647	ND	-3.82072
cce_4589	gi|172039502	Other categories: Other	glycosyl transferase, group 1	-4.65637	-4.64199	-4.05772	-4.38681	-4.49378	-4.43202	-4.37315	-4.08349	-3.70968	-4.01496	-4.04224	-3.92736	-3.65316
cce_2724	gi|172037637	Other categories: Other	putative 2-hydroxyhepta-2,4-diene-1,7-dioate isomerase	-4.50871	ND	-5.01997	-4.43608	-4.01046	-2.88865	-4.68903	-3.61083	-3.47454	-3.62408	-3.72848	-3.53512	-3.61929
cce_1245	gi|172036160	Other categories: Other	putative short-chain dehydrogenase/reductase (SDR) superfamily	-2.78418	ND	ND	ND	ND	ND	ND	ND	ND	-4.61481	ND	ND	-3.50254
cce_1136	gi|172036051	Other categories: Other	GTP-dependent translation factor	-2.47595	-2.65767	ND	-4.07033	-3.67585	-2.93377	-3.36183	-3.15727	-2.80632	-3.04806	-2.57628	-2.62314	-3.16754
cce_3126	gi|172038039	Other categories: Other	peroxiredoxin	-4.52792	-2.66312	-2.50782	-2.68043	-3.13692	-2.93427	-3.00215	-2.26677	-2.39601	-2.43174	-2.21531	-2.81193	-2.5442
cce_0654	gi|172035570	Other categories: Other	2Fe-2S ferredoxin	-5.09857	-3.09816	-3.30965	-4.00086	ND	-4.02248	-5.12049	ND	-2.75856	-3.41939	ND	-2.3876	-2.43224
cce_0341	gi|172035257	Other categories: Other	putative band 7 protein, cation conductance	-3.71721	-3.54243	-3.75904	-3.40464	-3.19552	-2.95765	-3.16743	-2.6974	-2.58104	-2.57498	-2.33263	-2.58969	-2.34861
cce_4314	gi|172039227	Other categories: Other	arginine biosynthesis bifunctional protein	-4.43004	ND	-4.71513	ND	ND	-4.42192	-3.93202	-4.19687	-4.1681	-4.97474	-4.15529	ND	-2.28826
cce_3974	gi|172038887	Other categories: Other	fructose-1,6-bisphosphatase II	-2.38408	-2.2543	-2.27887	-2.06461	-1.46096	-1.69796	-1.42356	-1.47018	-1.55566	-1.45154	-1.27852	-1.2816	-1.19969
cce_3180	gi|172038093	Other categories: Other	ferredoxin-sulfite reductase	-1.42633	ND	-1.43747	-1.37874	-2.79986	-2.10429	-0.717639	ND	ND	-1.4376	ND	-0.464033	-0.402673
cce_0617	gi|172035533	Other categories: Other	glycosyl transferase, group 1	-3.5371	-3.94669	-3.77099	ND	ND	-3.65433	-2.73445	ND	ND	-3.12705	-3.02694	-5.96622	ND
cce_2819	gi|172037732	Other categories: Other	glycosyl transferase, family 2	-3.13138	ND	ND	ND	ND	ND	-2.15936	ND	ND	ND	ND	-4.85175	ND
cce_0243	gi|172035159	Other categories: Other	glycosyl transferase, group 1	-3.99479	ND	ND	ND	-3.65636	ND	ND	ND	ND	-4.27642	-2.81278	-2.77887	ND
cce_1019	gi|172035935	Other categories: Other	glycosyl transferase, group 1	ND	ND	ND	ND	ND	ND	ND	ND	ND	-2.88361	-3.11669	-2.76266	ND
cce_0379	gi|172035295	Other categories: Other	putative methyltransferase	-2.84446	ND	-3.21374	-3.25808	-2.72401	-2.63013	-2.81087	-2.48998	ND	ND	-2.017	-1.11204	ND
cce_3136	gi|172038049	Other categories: Other	dienelactone hydrolase	ND	-3.83554	ND	-4.20532	-4.21446	-0.0233494	-4.67524	-4.59583	-4.67957	-5.27766	-5.23634	ND	ND
cce_0422	gi|172035338	Other categories: Other	circadian clock protein	ND	ND	-0.432876	ND	ND	ND	ND	ND	ND	ND	-3.74657	ND	ND
cce_2690	gi|172037603	Other categories: Other	DegT/DnrJ/EryC1/StrS aminotransferase family enzyme	ND	ND	ND	-4.01631	-2.68375	-2.84314	-2.96709	-2.75889	-2.62559	ND	-3.24454	ND	ND
cce_3280	gi|172038193	Other categories: Other	aconitate hydratase 2	-1.88284	-2.82527	-0.405586	-2.48648	-3.8905	ND	ND	ND	-2.95541	-3.39123	-2.35897	ND	ND
cce_1234	gi|172036149	Other categories: Other	NAD-dependent epimerase/dehydratase	-1.98376	-2.21633	-1.93554	-0.863924	-1.48953	-1.83438	-1.93247	ND	ND	-2.13084	ND	ND	ND
cce_1153	gi|172036068	Other categories: Other	esterase	ND	-0.910944	ND	ND	ND	ND	ND	ND	-1.06655	ND	ND	ND	ND
cce_3318	gi|172038231	Other categories: Other	thiosulfate sulfurtransferase	ND	ND	-5.38883	ND	ND	ND	-4.31524	ND	ND	ND	ND	ND	ND
cce_4571	gi|172039484	Other categories: Other	sulfolipid biosynthesis protein	-3.75979	ND	-2.43642	ND	-0.202239	ND	-3.26393	ND	ND	ND	ND	ND	ND
cce_2580	gi|172037493	Other categories: Other	probable flavoprotein	-2.49853	ND	ND	ND	ND	ND	-1.49459	ND	ND	ND	ND	ND	ND
cce_3724	gi|172038637	Other categories: Other	putative FKBP-type peptidyl-prolyl cis-trans isomerase	-1.21515	-2.23104	ND	-1.46633	ND	-2.2196	ND	ND	ND	ND	ND	ND	ND
cce_2605	gi|172037518	Other categories: Other	aminotransferase, class I and II	ND	ND	ND	-2.1792	ND	-2.0507	ND	ND	ND	ND	ND	ND	ND
cce_0965	gi|172035881	Other categories: Other	putative nucleotidyl transferase	-3.44378	ND	ND	ND	-2.76214	ND	ND	ND	ND	ND	ND	ND	ND
cce_3635	gi|172038548	Other categories: Other	flavoprotein	-0.242713	0.0283512	-0.0164291	-0.143358	-0.553115	ND	ND	ND	ND	ND	ND	ND	ND
cce_2731	gi|172037644	Other categories: Other	probable cyclopropane-fatty-acyl-phospholipid synthase	0.0618496	ND	-0.308751	ND	0.127381	ND	ND	ND	ND	ND	ND	ND	ND
cce_3172	gi|172038085	Other categories: Other	dienelactone hydrolase	ND	-2.41623	ND	-3.09418	ND	ND	ND	ND	ND	ND	ND	ND	ND
cce_2215	gi|172037130	Other categories: Other	probable retinal pigment epithelial membrane protein	-0.440342	-0.349985	-1.10034	-0.505467	ND	ND	ND	ND	ND	ND	ND	ND	ND
cce_4486	gi|172039399	Photosynthesis and respiration: ATP synthase	ATP synthase F0, B subunit	-5.71317	-4.39255	-4.98984	-5.74428	-3.38922	-3.90675	-3.036	-3.55412	ND	-3.47179	-2.93028	-3.07422	-3.00477
cce_2812	gi|172037725	Photosynthesis and respiration: ATP synthase	ATP synthase epsilon subunit	-3.46429	-3.61705	-3.65638	-3.79447	-2.78228	-3.01564	-2.85948	-3.3075	-3.00217	-1.86619	-2.8839	-2.86137	-2.99432
cce_4487	gi|172039400	Photosynthesis and respiration: ATP synthase	ATP synthase delta subunit	-5.12126	-4.42892	-4.2783	-4.3795	-2.91622	-3.07374	-3.05999	-3.04151	-2.69457	-2.7242	-2.6205	-2.42148	-2.94352
cce_4488	gi|172039401	Photosynthesis and respiration: ATP synthase	ATP synthase F1, alpha subunit	-3.45093	-3.36953	-3.38954	-3.18898	-2.65322	-2.42703	-2.63383	-2.69422	-2.66203	-2.59288	-2.0866	-2.07495	-2.20688
cce_4485	gi|172039398	Photosynthesis and respiration: ATP synthase	ATP synthase F0, B' subunit	-3.06088	-3.02723	-3.35691	-3.35031	-2.60362	-2.46273	-2.25199	-2.43654	-2.70603	-2.35073	-2.19504	-2.36957	-2.19279
cce_2813	gi|172037726	Photosynthesis and respiration: ATP synthase	ATP synthase F1, beta subunit	-2.66402	-2.64979	-2.89854	-2.50219	-1.89429	-1.91597	-1.98312	-2.08208	-2.03047	-2.00513	-1.7904	-1.7734	-1.66106
cce_4489	gi|172039402	Photosynthesis and respiration: ATP synthase	ATP synthase gamma subunit	ND	-3.48422	ND	ND	-5.28142	ND	-1.60993	ND	-2.62002	-2.7051	-1.68061	ND	-1.08076
cce_4483	gi|172039396	Photosynthesis and respiration: ATP synthase	ATP synthase F0, A subunit	ND	-4.65394	ND	ND	ND	ND	ND	-4.88058	ND	ND	ND	ND	ND
cce_3164	gi|172038077	Photosynthesis and respiration: CO2 fixation	ribulose bisphosphate carboxylase small subunit	-4.08986	-3.71693	-3.01143	-4.3273	-4.02739	ND	-6.63471	-3.72263	ND	-5.06386	-1.36495	-5.2007	-4.50014
cce_4282	gi|172039195	Photosynthesis and respiration: CO2 fixation	carbon dioxide concentrating mechanism protein	-2.51013	-2.44367	-2.4522	-2.33031	-2.25101	-2.15668	-2.46209	-2.78195	-2.6306	-2.70502	-2.48064	-2.48608	-2.70837
cce_4304	gi|172039217	Photosynthesis and respiration: CO2 fixation	triosephosphate isomerase	-3.8754	-5.14173	-3.89539	-4.034	-3.43489	-3.53699	-3.48359	-3.28992	-3.40781	-3.35606	-2.86307	-3.29661	-2.57184
cce_2433	gi|172037346	Photosynthesis and respiration: CO2 fixation	carbon dioxide concentrating mechanism protein	-2.46034	-2.88368	-2.42079	-2.64786	-1.71414	-1.72018	-1.89531	-1.92495	-1.8192	-1.79738	-1.6549	ND	-2.02371
cce_3166	gi|172038079	Photosynthesis and respiration: CO2 fixation	ribulose bisphosphate carboxylase large subunit	-2.07847	-2.09051	-2.05355	-1.88036	-1.56852	-1.62	-1.80359	-1.83245	-1.83644	-1.854	-1.5333	-1.62371	-1.66377
cce_4280	gi|172039193	Photosynthesis and respiration: CO2 fixation	carbon dioxide concentrating mechanism protein	-1.55498	-1.45789	-1.43472	-1.31854	-1.214	-1.04023	-1.29165	-1.25365	-1.2623	-1.14962	-0.995246	-1.14669	-1.12862
cce_0995	gi|172035911	Photosynthesis and respiration: CO2 fixation	phosphoribulokinase	-0.993058	-1.25434	-1.07804	-0.843518	-0.409537	-0.485161	-0.604734	-0.654982	-0.603687	-0.660691	-0.532659	-0.559328	-0.54616
cce_4283	gi|172039196	Photosynthesis and respiration: CO2 fixation	carbon dioxide concentrating mechanism protein	-1.18432	-1.41849	-1.90016	-1.56276	-1.87112	-0.961793	-1.70864	-1.49819	-3.07481	-1.26251	-1.25943	-1.01118	ND
cce_2257	gi|172037172	Photosynthesis and respiration: CO2 fixation	beta-carbonic anhydrase, carboxysomal	-2.09793	-1.96769	-1.88643	-1.52016	-1.54992	-1.35899	ND	-1.73219	ND	-1.65003	-1.57018	ND	ND
cce_1049	gi|172035965	Photosynthesis and respiration: CO2 fixation	NDH-1S subunit, CO2 uptake Small protein	-4.13479	-4.17198	-4.94755	ND	-4.17896	-3.63237	-3.58144	-3.83443	-3.54323	-3.88702	-2.50335	-3.42377	-3.60884
cce_0605	gi|172035521	Photosynthesis and respiration: CO2 fixation	protein involved in constitutive low affinity CO2 uptake	-1.33472	-1.40627	-1.50389	-1.80566	-1.74672	-1.61853	-1.45807	-1.48256	-1.92224	-1.69827	-1.71146	-2.59571	-1.73959
cce_3510	gi|172038423	Photosynthesis and respiration: CO2 fixation	putative Carbon monoxide dehydrogenase molybdoprotein	-4.31866	ND	ND	ND	ND	ND	ND	ND	-5.30575	ND	-3.43218	-4.01926	ND
cce_2939	gi|172037852	Photosynthesis and respiration: CO2 fixation	sodium dependent bicarbonate transporter	0.79045	0.635051	0.52815	0.377165	ND	ND	ND	ND	ND	ND	ND	ND	ND
cce_2959	gi|172037872	Photosynthesis and respiration: Cytochrome b6/f complex	apocytochrome f component of cytochrome b6-f complex	-3.69661	-3.81109	-4.00605	-3.65637	-3.41759	-3.2209	-3.51344	-3.36313	-3.28539	-3.2406	-3.23167	-5.15137	-4.01854
cce_1383	gi|172036298	Photosynthesis and respiration: Cytochrome b6/f complex	cytochrome b6	-4.02606	-3.68821	-3.56343	-3.7424	-3.0003	-3.62482	-3.63311	-3.78781	-3.49614	-3.52626	-3.48156	-3.289	-3.47915
cce_1384	gi|172036299	Photosynthesis and respiration: Cytochrome b6/f complex	cytochrome b6-f complex subunit 4	ND	ND	-0.514839	ND	-1.13521	-0.837009	ND	ND	-1.28022	ND	ND	-1.17908	ND
cce_2958	gi|172037871	Photosynthesis and respiration: Cytochrome b6/f complex	cytochrome b6-f complex Rieske iron-sulfur subunit, plastoquinol--plastocyanin reductase	-0.280736	ND	-4.19313	ND	ND	ND	ND	ND	ND	ND	ND	ND	ND
cce_0154	gi|172035071	Photosynthesis and respiration: NADH dehydrogenase	type 2 NADH dehydrogenase	ND	ND	-0.752073	ND	-3.47769	-1.77987	ND	ND	ND	ND	-3.31723	ND	-3.53802
cce_1762	gi|172036677	Photosynthesis and respiration: NADH dehydrogenase	NADH dehydrogenase subunit J	-3.52786	-2.84075	-3.19863	-3.45268	-3.35039	-3.45959	-3.19138	-3.10967	-3.51647	-3.7397	-3.16342	-3.44793	-3.04432
cce_4330	gi|172039243	Photosynthesis and respiration: NADH dehydrogenase	NADH dehydrogenase subunit O	-4.44351	-2.0544	-2.38594	-2.26386	-3.18861	ND	-2.55963	ND	-2.2228	-2.09557	-3.57413	ND	-2.39608
cce_4717	gi|172039630	Photosynthesis and respiration: NADH dehydrogenase	NADH dehydrogenase subunit 7	-2.03288	-2.40734	-2.61173	-2.37118	-1.99084	-2.3817	-2.4699	-2.54856	-2.66486	-2.54074	-2.51589	-2.3645	-2.25252
cce_2224	gi|172037139	Photosynthesis and respiration: NADH dehydrogenase	NADH dehydrogenase subunit 1	-2.70624	-2.64232	-3.02987	-3.20071	-3.06035	-2.87515	-2.62994	-2.50232	-2.46478	-2.37178	-2.256	-2.20332	-2.05935
cce_3395	gi|172038308	Photosynthesis and respiration: NADH dehydrogenase	NADH dehydrogenase subunit N	-2.11071	-2.07084	ND	ND	-2.27539	-2.18012	-1.93611	-2.44796	-2.13685	-2.10162	ND	ND	-1.78558
cce_1849	gi|172036764	Photosynthesis and respiration: NADH dehydrogenase	NADH dehydrogenase subunit M	-2.13073	-2.12993	-2.3916	-2.37215	-2.46584	-2.01822	-1.76828	-2.05817	-1.7222	-1.81608	-1.71334	-1.49359	-1.46271
cce_2223	gi|172037138	Photosynthesis and respiration: NADH dehydrogenase	NADH dehydrogenase subunit I	-1.6948	-1.87616	-2.17826	-2.41424	-2.13014	-2.08027	-1.71557	-1.93638	-1.82209	-1.6696	-1.86332	-1.4445	-1.25103
cce_1763	gi|172036678	Photosynthesis and respiration: NADH dehydrogenase	NADH dehydrogenase subunit K	-1.37923	-1.54998	-1.66432	-1.48593	-1.80445	-1.75994	-1.29553	-1.37289	-1.359	-1.27976	-1.34071	-1.27373	-0.984131
cce_0604	gi|172035520	Photosynthesis and respiration: NADH dehydrogenase	NADH dehydrogenase subunit 4	-0.0621064	-0.139219	-0.327714	-1.30729	-0.21775	-0.108227	ND	-0.566982	-0.575236	-0.377344	-0.2028	ND	-0.443841
cce_0603	gi|172035519	Photosynthesis and respiration: NADH dehydrogenase	NADH dehydrogenase subunit 5	ND	ND	ND	-1.48361	ND	-1.24877	ND	-1.39618	ND	-1.66659	-1.49211	-1.43583	ND
cce_4299	gi|172039212	Photosynthesis and respiration: NADH dehydrogenase	NADH dehydrogenase subunit 4	ND	ND	ND	ND	-5.6534	ND	ND	-4.97837	ND	ND	ND	ND	ND
cce_4325	gi|172039238	Photosynthesis and respiration: Photosystem I	photosystem I reaction center subunit IV	-5.79316	-5.42567	-5.55335	-4.36758	-5.60769	-5.64663	-4.59645	-4.40598	-5.60933	-4.61695	-4.55042	-4.54952	-5.63287
cce_3963	gi|172038876	Photosynthesis and respiration: Photosystem I	photosystem I reaction center subunit XI	-4.33291	-4.37122	-4.24985	-4.3151	-4.07792	-3.57124	-3.70522	-3.40632	-3.31165	-3.3872	-3.57923	-3.45651	-3.4753
cce_0990	gi|172035906	Photosynthesis and respiration: Photosystem I	photosystem I P700 chlorophyll a apoprotein subunit Ib	-3.58623	-3.75536	-3.80598	-3.65309	-3.57083	-3.28537	-3.18484	-3.31748	-3.08207	-3.32029	-3.19251	-3.16175	-3.1701
cce_1290	gi|172036205	Photosynthesis and respiration: Photosystem I	photosystem I reaction center subunit III	-4.73859	-4.41708	-4.56184	-4.31159	-3.76635	-3.12885	-3.20652	-3.2656	-3.33605	-3.32191	-3.3491	-3.05475	-3.04996
cce_1747	gi|172036662	Photosynthesis and respiration: Photosystem I	photosystem I iron-sulfur center subunit VII	-3.75785	-3.32707	-3.78244	-3.20123	-3.59081	-3.22646	-3.0124	-2.90507	-3.05791	-2.8267	-3.08366	-2.79016	-2.67291
cce_1341	gi|172036256	Photosynthesis and respiration: Photosystem I	photosystem I reaction center subunit II	-3.43905	-3.22303	-3.20008	-3.28921	-3.18985	-2.78334	-2.81746	-2.80147	-2.60102	-2.62502	-2.75174	-2.73269	-2.62316
cce_0989	gi|172035905	Photosynthesis and respiration: Photosystem I	photosystem I P700 chlorophyll a apoprotein subunit Ia	-3.45526	-3.8627	-3.80189	-3.88383	-3.81648	-2.82313	-3.22519	-2.87814	-2.88779	-2.75368	-2.87181	-3.35124	-2.54558
cce_2172	gi|172037087	Photosynthesis and respiration: Photosystem I	photosystem I assembly protein	ND	ND	ND	-2.40089	ND	ND	ND	-2.48028	-2.27198	-0.694919	ND	-2.0671	-2.10123
cce_1973	gi|172036888	Photosynthesis and respiration: Photosystem I	photosystem I biogenesis protein	ND	ND	ND	ND	ND	ND	ND	ND	-3.51327	ND	ND	-3.73504	ND
cce_3964	gi|172038877	Photosynthesis and respiration: Photosystem I	photosystem I reaction centre subunit XI PsaL	ND	ND	ND	-1.41496	ND	ND	ND	ND	ND	ND	-1.13698	ND	ND
cce_4576	gi|172039489	Photosynthesis and respiration: Photosystem I	photosystem I assembly protein	-3.66236	ND	ND	ND	ND	ND	ND	ND	ND	-3.31692	ND	ND	ND
cce_3633	gi|172038546	Photosynthesis and respiration: Photosystem II	photosystem II 11 kD protein	ND	-1.66938	ND	-1.37736	-1.06163	-1.00709	-0.785751	-1.40872	-0.720775	-3.22227	ND	-3.45184	-4.07472
cce_2792	gi|172037705	Photosynthesis and respiration: Photosystem II	photosystem II 13 kD protein	-3.85443	-3.50298	-3.83725	-1.32985	-1.6644	-2.99618	-3.26038	-3.44647	-3.24619	-3.19016	-3.16598	-1.47432	-3.11091
cce_0804	gi|172035720	Photosynthesis and respiration: Photosystem II	photosystem II oxygen evolving complex protein PsbP, 23 kD extrinsic protein	-3.48583	-3.06103	-3.59603	-3.66094	-3.26962	-3.21122	-3.22507	-3.13181	-2.98032	-3.13805	-2.81996	-2.32001	-2.79735
cce_1599	gi|172036514	Photosynthesis and respiration: Photosystem II	photosystem II 13 kD protein	-3.19234	-3.53498	-3.51508	-3.53391	-3.41604	-3.68891	-3.32905	-3.79789	-3.51189	-3.78215	-3.66513	-3.33466	-2.1657
cce_2572	gi|172037485	Photosynthesis and respiration: Photosystem II	photosystem II manganese-stabilizing polypeptide, 33 kD extrinsic protein	-2.37401	-2.37819	-2.43458	-2.41306	-1.86699	-1.77215	-1.92847	-1.92756	-1.91442	-2.11657	-2.03193	-1.85991	-1.98092
cce_0776	gi|172035692	Photosynthesis and respiration: Photosystem II	photosystem II protein Q	-2.61407	-1.87189	-3.16631	-3.36719	-2.62032	-2.33198	-2.41573	-2.32449	-2.58821	-2.26583	-2.20669	-2.09796	-1.91916
cce_1308	gi|172036223	Photosynthesis and respiration: Photosystem II	probable photosystem II stability/assembly factor	-3.11026	-3.62483	-3.29307	-2.45857	-2.20519	-1.97622	-1.90107	-2.05493	-2.25496	-1.86008	-1.86028	-1.68118	-1.78955
cce_1307	gi|172036222	Photosynthesis and respiration: Photosystem II	photosystem II cytochrome b559 alpha subunit	-2.56265	-2.58967	-2.32612	-2.5546	ND	ND	-1.67856	-3.63598	-4.12207	-1.51162	-2.01275	ND	-1.30029
cce_1837	gi|172036752	Photosynthesis and respiration: Photosystem II	photosystem II CP47 protein, 47 kD chlorophyll-binding protein	-1.33755	-1.38026	-1.57336	-1.44943	-1.30894	-1.19905	-1.19902	-1.17178	-1.31974	-1.2943	-1.25587	-1.08251	-1.09379
cce_0659	gi|172035575	Photosynthesis and respiration: Photosystem II	photosystem II CP43 protein, chlorophyll-binding protein CP43	-0.587218	-0.586033	-0.843169	-0.479419	0.11424	-0.0485397	-0.334688	-0.618279	-0.393212	-0.439692	-0.348175	-0.246159	-0.602147
cce_2625	gi|172037538	Photosynthesis and respiration: Photosystem II	photosystem II 12 kD extrinsic protein	-0.477143	-0.90179	-0.805722	-0.716533	-0.328768	-0.277403	ND	-0.417671	-0.443545	-0.443639	-0.40018	-0.33423	-0.367782
cce_0660	gi|172035576	Photosynthesis and respiration: Photosystem II	photosystem II D2 protein	0.143537	0.141411	0.103398	0.242505	0.164152	ND	ND	-0.130888	-0.082553	ND	-0.210665	ND	ND
cce_0267	gi|172035183	Photosynthesis and respiration: Photosystem II	photosystem II D1 protein	ND	0.973369	0.858694	ND	ND	ND	ND	ND	0.13038	0.032179	ND	ND	ND
cce_3501	gi|172038414	Photosynthesis and respiration: Photosystem II	photosystem II D1 protein	ND	0.973369	0.858694	ND	ND	ND	ND	ND	0.13038	0.032179	ND	ND	ND
cce_0920	gi|172035836	Photosynthesis and respiration: Phycobilisome	phycobilisome core-membrane linker polypeptide	-4.06293	-4.01379	-3.74492	-3.75106	-3.09823	-2.80006	-2.94218	-3.0117	-3.02302	-3.05703	-3.05353	-2.89389	-2.93743
cce_2908	gi|172037821	Photosynthesis and respiration: Phycobilisome	allophycocyanin alpha subunit	-3.65117	-3.64906	-3.65569	-3.52498	-2.94769	-2.74791	-2.98799	-2.97005	-2.58553	-2.84296	-2.73743	-2.66961	-2.61838
cce_2651	gi|172037564	Photosynthesis and respiration: Phycobilisome	phycocyanin beta subunit	-3.29825	-3.62747	-3.19743	-3.13491	-2.76522	-2.46821	-2.58754	-2.61616	-2.50747	-2.48955	-2.20119	-2.52663	-2.59513
cce_2655	gi|172037568	Photosynthesis and respiration: Phycobilisome	phycocyanin associated linker protein	-2.29632	-2.34185	-1.32514	-2.29048	-1.65629	-2.56684	-2.05951	-1.6479	-2.25002	-1.65382	-1.09744	-1.24844	-2.58078
cce_1944	gi|172036859	Photosynthesis and respiration: Phycobilisome	phycobilisome core component	-3.59826	-3.18253	-3.12537	-3.33261	-3.06828	-2.63631	-2.92479	-2.88328	-2.783	-2.79429	-2.81933	-3.00673	-2.57032
cce_2909	gi|172037822	Photosynthesis and respiration: Phycobilisome	allophycocyanin beta subunit	-3.64266	-3.98174	-3.7192	-3.43311	-3.28065	-2.6272	-2.80387	-2.72189	-2.95478	-2.70933	-2.62439	-2.5977	-2.45187
cce_2654	gi|172037567	Photosynthesis and respiration: Phycobilisome	phycocyanin associated linker protein	-3.46062	-3.50572	-2.98645	-3.10019	-2.60587	-2.32022	-2.33912	-2.47262	-2.39675	-2.36321	-2.30451	-2.35802	-2.44244
cce_2652	gi|172037565	Photosynthesis and respiration: Phycobilisome	phycocyanin alpha subunit	-4.24782	-3.83179	-3.12989	-3.18429	-2.7867	-2.49409	-2.63484	-2.65351	-2.29118	-2.66025	-2.41199	-2.5823	-2.39347
cce_3208	gi|172038121	Photosynthesis and respiration: Phycobilisome	phycobilisome rod-core linker polypeptide	-2.66458	-2.95815	-3.11081	-2.62332	-2.36342	-2.24884	-2.03299	-2.14657	-1.8973	-2.06057	-2.1413	-1.94844	-1.94826
cce_2911	gi|172037824	Photosynthesis and respiration: Phycobilisome	phycobilisome LC linker polypeptide	-2.73578	-2.64561	-2.40224	-2.54693	-1.88895	-1.80808	-1.92236	-2.10897	-1.8802	-1.94123	-1.87335	-1.85485	-1.73471
cce_2653	gi|172037566	Photosynthesis and respiration: Phycobilisome	phycocyanin associated linker protein	-2.83073	-2.73972	-2.16906	-2.16975	-1.86371	-1.56293	-1.70821	-1.75481	-1.19475	-1.63484	-1.59327	-1.92921	-1.67093
cce_3571	gi|172038484	Photosynthesis and respiration: Phycobilisome	allophycocyanin-B	-2.61603	-3.28711	-1.85251	-1.93469	-1.84581	-1.60377	-1.68252	-1.6986	-1.55776	-1.52177	-1.46413	-1.40247	-1.16576
cce_2656	gi|172037569	Photosynthesis and respiration: Phycobilisome	phycocyanin alpha phycocyanobilin lyase	ND	ND	ND	ND	-3.17274	-2.50618	-2.98577	-2.82942	-2.68865	-2.39131	ND	-2.59591	ND
cce_1977	gi|172036892	Photosynthesis and respiration: Respiratory terminal oxidases	cytochrome c oxidase subunit II	-0.507152	-0.936219	-0.812609	-0.800182	-1.74145	-1.84029	-1.11532	-1.15369	-1.12282	-1.14498	-1.46544	-1.64547	-0.90742
cce_0589	gi|172035505	Photosynthesis and respiration: Soluble electron carriers	cytochrome c family protein	-5.37276	-5.92122	-5.89338	-5.57181	-5.92058	-5.13267	-5.23511	-5.53796	-5.48149	-5.63894	-5.31742	-5.57095	-4.91127
cce_0953	gi|172035869	Photosynthesis and respiration: Soluble electron carriers	pyruvate oxidoreductase	-4.55625	-3.90154	-4.14237	-3.86785	-5.07717	-4.53706	-4.46957	-3.28142	-3.84057	-3.6781	-3.99933	-3.97397	-3.37277
cce_0590	gi|172035506	Photosynthesis and respiration: Soluble electron carriers	plastocyanin	-2.11676	-2.0738	-1.76682	-1.65095	-2.23409	-1.83285	-1.35319	-1.975	-1.76246	-1.76491	-1.43125	-1.67187	-1.77501
cce_0994	gi|172035910	Photosynthesis and respiration: Soluble electron carriers	ferredoxin-NADP oxidoreductase	-1.96134	-1.75942	-1.93118	-6.01848	-2.70903	-1.99785	-1.72692	-1.48604	-1.71205	ND	-1.83899	-1.79306	-1.58369
cce_1606	gi|172036521	Photosynthesis and respiration: Soluble electron carriers	2Fe-2S ferredoxin	ND	ND	-3.74546	-3.87145	ND	ND	ND	ND	-3.36087	-2.90729	ND	ND	ND
cce_1607	gi|172036522	Photosynthesis and respiration: Soluble electron carriers	2Fe-2S ferredoxin	ND	ND	ND	ND	ND	ND	-4.02829	ND	-4.10351	ND	ND	ND	ND
cce_0892	gi|172035808	Photosynthesis and respiration: Soluble electron carriers	probable ferredoxin	-1.92458	ND	ND	ND	ND	-3.75827	-2.98503	ND	ND	ND	ND	ND	ND
cce_0841	gi|172035757	Photosynthesis and respiration: Soluble electron carriers	pyridine nucleotide transhydrogenase beta subunit	0.977125	ND	ND	0.458577	ND	ND	ND	ND	ND	ND	ND	ND	ND
cce_0843	gi|172035759	Photosynthesis and respiration: Soluble electron carriers	putative nicotinamide nucleotide transhydrogenase, subunit alpha 1 (A1)	0.956608	0.385465	ND	ND	ND	ND	ND	ND	ND	ND	ND	ND	ND
cce_0688	gi|172035604	Purines, pyrimidines, nucleosides, and nucleotides: Interconversions and salvage of nucleosides and nucleotides	nucleoside diphosphate kinase	-3.65389	-4.5076	-3.82455	-4.50945	-3.91246	-3.00895	-3.11283	-3.09848	-3.55288	-3.36778	-3.0342	-2.74344	-2.63183
cce_4034	gi|172038947	Purines, pyrimidines, nucleosides, and nucleotides: Interconversions and salvage of nucleosides and nucleotides	adenylate kinase	-2.67104	-2.59542	-3.17334	-3.69657	-2.29039	-2.01371	-2.22942	-2.0855	-2.10659	-2.12925	-1.74288	-1.73074	-1.91916
cce_4346	gi|172039259	Purines, pyrimidines, nucleosides, and nucleotides: Interconversions and salvage of nucleosides and nucleotides	glycine cleavage system protein T	ND	ND	ND	-3.67656	ND	ND	-3.99873	-3.08634	-3.85295	-4.06845	-4.29689	-4.53101	ND
cce_2643	gi|172037556	Purines, pyrimidines, nucleosides, and nucleotides: Interconversions and salvage of nucleosides and nucleotides	glycine cleavage system protein H	ND	ND	ND	ND	ND	ND	-3.99598	-4.13078	-6.79169	ND	ND	-4.42129	ND
cce_2298	gi|172037213	Purines, pyrimidines, nucleosides, and nucleotides: Interconversions and salvage of nucleosides and nucleotides	adenine phosphoribosyltransferase	ND	ND	ND	ND	ND	ND	ND	ND	ND	-3.35844	ND	-2.33056	ND
cce_1210	gi|172036125	Purines, pyrimidines, nucleosides, and nucleotides: Purine ribonucleotide biosynthesis	phosphoribosylformylglycinamidine synthase II	ND	ND	-5.10957	-3.46885	-3.85578	-5.35644	-3.15171	-4.03838	-3.45689	-4.17383	-2.58112	-5.83441	-5.08272
cce_4221	gi|172039134	Purines, pyrimidines, nucleosides, and nucleotides: Purine ribonucleotide biosynthesis	adenylosuccinate synthetase	ND	ND	ND	ND	-3.28046	ND	ND	ND	ND	ND	ND	ND	-3.53472
cce_4750	gi|172039663	Purines, pyrimidines, nucleosides, and nucleotides: Purine ribonucleotide biosynthesis	putative N-acetylmannosamine-6-phosphate epimerase	-5.28384	-4.20468	-3.12309	-3.48535	-4.02646	-3.1881	-3.56922	-3.27898	-3.50093	-3.25672	-2.56624	-3.41468	-3.46078
cce_4354	gi|172039267	Purines, pyrimidines, nucleosides, and nucleotides: Purine ribonucleotide biosynthesis	bifunctional purine biosynthesis protein, phosphoribosylaminoimidazolecarboxamide formyltransferase/IMP cyclohydrolase	-3.44626	-3.55208	-2.81419	-3.06004	-3.76605	ND	-4.47559	-3.41111	-2.62815	-2.56792	-3.5722	-3.0482	-3.01482
cce_3209	gi|172038122	Purines, pyrimidines, nucleosides, and nucleotides: Purine ribonucleotide biosynthesis	IMP dehydrogenase	-0.929477	-1.12233	-3.07835	-1.66329	-1.64925	-1.06741	-1.1668	-1.41896	-1.41488	-1.83786	-1.8075	-1.3944	-1.55339
cce_3816	gi|172038729	Purines, pyrimidines, nucleosides, and nucleotides: Purine ribonucleotide biosynthesis	adenylosuccinate lyase	ND	ND	ND	-3.7297	-2.66584	ND	ND	ND	-2.05639	-1.93453	-4.15948	-2.42551	ND
cce_2883	gi|172037796	Purines, pyrimidines, nucleosides, and nucleotides: Purine ribonucleotide biosynthesis	phosphoribosylformylglycinamidine synthase I	ND	-2.15263	ND	ND	ND	ND	ND	ND	ND	ND	-4.10316	ND	ND
cce_4638	gi|172039551	Purines, pyrimidines, nucleosides, and nucleotides: Purine ribonucleotide biosynthesis	phosphoribosylaminoimidazole carboxylase	ND	ND	ND	ND	ND	ND	-3.88124	-3.6626	-3.37598	ND	ND	ND	ND
cce_3266	gi|172038179	Purines, pyrimidines, nucleosides, and nucleotides: Purine ribonucleotide biosynthesis	GMP synthetase	ND	-1.03354	-1.16377	-0.961312	ND	ND	ND	ND	ND	ND	ND	ND	ND
cce_1125	gi|172036040	Purines, pyrimidines, nucleosides, and nucleotides: Pyrimidine ribonucleotide biosynthesis	dihydroorotate dehydrogenase	-2.7484	-2.91936	ND	-2.78547	-3.26051	ND	ND	ND	-3.53126	-3.66717	-3.82297	-4.14287	-3.4631
cce_3591	gi|172038504	Purines, pyrimidines, nucleosides, and nucleotides: Pyrimidine ribonucleotide biosynthesis	uridylate kinase	ND	ND	ND	ND	-3.01509	-3.11393	-3.11369	-3.7536	-3.48442	-3.2405	-2.92285	-2.79748	-3.32978
cce_3620	gi|172038533	Purines, pyrimidines, nucleosides, and nucleotides: Pyrimidine ribonucleotide biosynthesis	dihydroorotase	-3.48647	-3.66694	-3.1519	-2.67614	-2.56194	ND	ND	-2.32613	-2.09716	-2.23477	-2.03945	-1.86833	-2.65384
cce_1514	gi|172036429	Purines, pyrimidines, nucleosides, and nucleotides: Pyrimidine ribonucleotide biosynthesis	orotate phosphoribosyltransferase	-3.07235	-2.22405	-2.54858	-2.46454	ND	-0.565964	-2.7722	-2.32611	-2.78683	-4.45782	ND	-1.9103	ND
cce_0502	gi|172035418	Purines, pyrimidines, nucleosides, and nucleotides: Pyrimidine ribonucleotide biosynthesis	bifunctional orotidine-5'-phosphate decarboxylase/orotate phosphoribosyltransferase protein	ND	ND	ND	-2.72211	ND	ND	ND	-4.37501	ND	ND	ND	ND	ND
cce_0316	gi|172035232	Regulatory functions	probable serin-threonin phosphatase	-3.81492	-3.94766	-4.05318	-3.94046	-4.10731	-4.11525	-4.00025	-3.90583	-4.06955	-4.54106	-4.03246	-4.35781	-3.92686
cce_1899	gi|172036814	Regulatory functions	SOS function regulatory protein	ND	-3.34192	ND	-4.20731	ND	-4.65891	ND	ND	ND	ND	-3.88385	ND	-3.72024
cce_3779	gi|172038692	Regulatory functions	mRNA-binding protein	-3.83776	-3.60235	-3.56319	-3.59908	-3.4349	-3.69804	-2.90592	ND	ND	ND	ND	-3.7405	-3.41422
cce_0137	gi|172035054	Regulatory functions	putative sulfotransferase	-3.37159	ND	-3.99323	-4.06024	-3.85335	-3.2298	-4.68668	-2.21115	-2.00042	-2.62231	ND	ND	-3.05443
cce_4219	gi|172039132	Regulatory functions	phosphoglycerate kinase	-2.72131	-2.33663	-2.08045	-2.61152	-1.55863	-1.32983	-2.30328	-1.76314	-1.95084	-1.69503	-1.50595	-1.34975	-1.48037
cce_0227	gi|172035143	Regulatory functions	transcription antitermination protein	-1.93822	ND	ND	-2.20702	-2.6707	ND	-1.92986	-1.48667	-1.60445	-1.41443	-1.54015	-1.13498	-1.26997
cce_4002	gi|172038915	Regulatory functions	two-component response regulator	-3.90492	-3.13223	-3.35822	-2.32874	-3.21978	-4.82818	-3.63175	ND	-2.47031	-3.81917	ND	-2.46138	ND
cce_0678	gi|172035594	Regulatory functions	two-component response regulator	-1.93182	-2.03601	-1.61163	-1.51304	-1.38042	-1.17401	-1.12594	-1.30547	-1.26559	-1.37272	ND	-1.26117	ND
cce_3731	gi|172038644	Regulatory functions	putative Rubisco transcriptional regulator, LysR family	ND	ND	ND	-3.67431	ND	-2.46426	-2.91223	ND	ND	ND	ND	ND	ND
cce_3468	gi|172038381	Regulatory functions	transcriptional regulator, ArsR family	-3.35315	ND	-2.93831	-2.87091	ND	-2.78776	ND	ND	ND	ND	ND	ND	ND
cce_1272	gi|172036187	rfr	rfrA family pentapeptide repeat	ND	ND	ND	0.975878	-5.12674	ND	-2.46948	ND	ND	ND	ND	-2.22676	ND
cce_0029	gi|172034946	rfr	rfrA family pentapeptide repeat	ND	ND	-0.965537	0.642482	ND	-0.487603	ND	ND	ND	ND	ND	ND	ND
cce_0277	gi|172035193	Transcription: Degradation of RNA	ribonuclease E	-2.09356	-1.91085	-1.882	ND	-3.01751	-1.72904	-1.83737	-2.12853	-2.05417	-1.75725	-2.20433	-1.71695	-1.46938
cce_1016	gi|172035932	Transcription: Degradation of RNA	ribonuclease D	ND	-3.63996	-5.97416	-6.01552	ND	ND	-5.89014	ND	ND	-3.44594	-4.44357	-5.33111	ND
cce_1841	gi|172036756	Transcription: RNA synthesis, modification, and DNA transcription	transcription termination factor, N utilization substance protein	-3.30533	-2.59127	-3.4245	-3.09519	-3.08191	-2.76905	-3.04409	-3.15194	-2.96435	-3.33773	-3.59317	-2.98764	-3.14947
cce_4039	gi|172038952	Transcription: RNA synthesis, modification, and DNA transcription	RNA polymerase alpha subunit	-3.64388	ND	-4.09052	-4.50138	-2.14058	ND	ND	-6.00647	-2.3917	ND	-2.17635	-4.99677	-2.92928
cce_0623	gi|172035539	Transcription: RNA synthesis, modification, and DNA transcription	polyribonucleotide nucleotidyltransferase	-2.67225	-2.62608	-2.60972	-2.42568	-2.50338	-2.36196	-2.28714	-2.30345	-2.01258	-1.99536	-2.02391	-1.92962	-1.90739
cce_3838	gi|172038751	Transcription: RNA synthesis, modification, and DNA transcription	RNA polymerase gamma-subunit	-1.92117	-1.72545	-2.16023	-1.68928	-1.74727	-1.76802	ND	-1.89243	-1.97079	-2.32475	-2.21564	-1.78227	-1.67802
cce_3488	gi|172038401	Transcription: RNA synthesis, modification, and DNA transcription	RNA polymerase beta subunit	-0.682849	-0.422374	-0.574479	-0.141844	-0.356845	-0.382363	-0.07964	-0.335332	-0.138029	-3.03731	-0.241058	-0.285819	-0.249943
cce_3487	gi|172038400	Transcription: RNA synthesis, modification, and DNA transcription	RNA polymerase beta prime subunit	-1.20986	-0.869707	-0.769404	-0.678895	-0.799924	-0.766523	-0.817833	ND	ND	-0.679685	ND	ND	ND
cce_1318	gi|172036233	Translation: Aminoacyl tRNA synthetases and tRNA modification	phenylalanyl-tRNA synthetase alpha chain	-2.47736	-2.98748	ND	-1.88665	ND	-1.81218	ND	ND	ND	-2.10763	ND	ND	-5.86405
cce_3534	gi|172038447	Translation: Aminoacyl tRNA synthetases and tRNA modification	tryptophanyl-tRNA synthetase	-3.2037	ND	ND	ND	-2.89337	ND	-3.34301	ND	-3.90248	-3.44094	-2.93892	ND	-5.46803
cce_1674	gi|172036589	Translation: Aminoacyl tRNA synthetases and tRNA modification	glutamyl-tRNA (Gln) amidotransferase subunit B	-5.51786	0.460858	-3.99622	-4.49945	-4.54121	-4.2178	-4.73304	-4.62845	-4.60614	-2.38949	-4.68945	-3.84256	-4.26543
cce_2992	gi|172037905	Translation: Aminoacyl tRNA synthetases and tRNA modification	glycyl-tRNA synthetase beta chain	-2.54043	-5.04159	-4.65376	ND	-5.44911	ND	-5.02865	ND	-5.81426	ND	ND	-3.58646	-4.24777
cce_1758	gi|172036673	Translation: Aminoacyl tRNA synthetases and tRNA modification	glutamyl-tRNA synthetase	-2.38124	-2.6079	-3.73556	-3.0493	-3.10795	-2.55077	-2.90232	-2.70418	-3.04841	-2.60088	-2.47728	-2.4369	-3.53384
cce_4258	gi|172039171	Translation: Aminoacyl tRNA synthetases and tRNA modification	valyl-tRNA synthetase	-1.96344	-2.01799	-2.14011	-4.11506	-2.27586	-2.02564	-2.02172	-1.87317	-2.72213	-2.10839	-2.04231	-1.93235	-3.43855
cce_2282	gi|172037197	Translation: Aminoacyl tRNA synthetases and tRNA modification	asparaginyl-tRNA synthetase	-3.96457	-3.00237	-3.56638	-3.33596	-3.3837	-3.16293	-3.39424	-2.85048	-3.21837	-2.98925	-2.43331	-2.58353	-2.77085
cce_4545	gi|172039458	Translation: Aminoacyl tRNA synthetases and tRNA modification	isoleucyl-tRNA synthetase	ND	ND	-3.58685	ND	ND	ND	ND	-3.17359	ND	ND	ND	ND	-1.34657
cce_4237	gi|172039150	Translation: Aminoacyl tRNA synthetases and tRNA modification	leucyl-tRNA synthetase	ND	0.990225	ND	ND	-0.0753057	-3.4008	ND	ND	-1.59037	-1.33468	-2.62849	ND	-0.271688
cce_4460	gi|172039373	Translation: Aminoacyl tRNA synthetases and tRNA modification	prolyl-tRNA synthetase	-4.78664	-4.89721	ND	-4.81124	ND	-4.81502	-4.62933	ND	-2.58537	-4.11563	-3.26675	-3.78038	ND
cce_1710	gi|172036625	Translation: Aminoacyl tRNA synthetases and tRNA modification	glutamyl-tRNA (Gln) amidotransferase subunit A	-3.11202	-2.87596	-4.73946	-3.66575	-4.03199	ND	-3.31139	-5.30451	-4.17631	-4.11662	-3.50904	-3.54848	ND
cce_2975	gi|172037888	Translation: Aminoacyl tRNA synthetases and tRNA modification	histidyl-tRNA synthetase	ND	-5.04427	-3.79465	ND	-4.06501	-3.43713	-3.96406	-3.4983	-3.36725	-3.56663	-3.34898	-3.11492	ND
cce_3947	gi|172038860	Translation: Aminoacyl tRNA synthetases and tRNA modification	threonyl-tRNA synthetase	-0.166374	-0.80114	-0.498421	-2.17396	-2.94286	-2.49234	-2.27946	-3.38655	ND	ND	-2.68723	-2.7503	ND
cce_0949	gi|172035865	Translation: Aminoacyl tRNA synthetases and tRNA modification	methionyl-tRNA formyltransferase	ND	0.847405	0.689602	0.574395	ND	ND	ND	ND	ND	ND	ND	-2.70036	ND
cce_3462	gi|172038375	Translation: Aminoacyl tRNA synthetases and tRNA modification	lysyl-tRNA synthetase	ND	ND	-3.37596	ND	ND	ND	-2.87118	-3.59169	-5.63263	ND	-3.83694	-2.22209	ND
cce_4152	gi|172039065	Translation: Aminoacyl tRNA synthetases and tRNA modification	aspartyl-tRNA synthetase	ND	ND	ND	ND	ND	ND	ND	ND	-2.77079	ND	-4.44909	ND	ND
cce_1321	gi|172036236	Translation: Aminoacyl tRNA synthetases and tRNA modification	phenylalanyl-tRNA synthetase beta subunit	-4.23518	-3.48122	-3.53108	-3.26121	-3.3707	-2.74397	-2.70662	-2.76277	-2.86165	-3.10753	-2.60105	ND	ND
cce_1799	gi|172036714	Translation: Aminoacyl tRNA synthetases and tRNA modification	RNA methyltransferase TrmH, group 3	ND	ND	ND	-2.52881	ND	ND	ND	ND	ND	-1.92618	ND	ND	ND
cce_1822	gi|172036737	Translation: Aminoacyl tRNA synthetases and tRNA modification	S-adenosylmethionine synthetase	ND	ND	ND	-0.425904	-0.22407	0.0413406	-0.435178	-0.849457	ND	ND	ND	ND	ND
cce_3576	gi|172038489	Translation: Aminoacyl tRNA synthetases and tRNA modification	arginyl-tRNA-synthetase	ND	ND	-4.35885	ND	ND	-5.81153	ND	ND	ND	ND	ND	ND	ND
cce_3195	gi|172038108	Translation: Degradation of proteins, peptides, and glycopeptides	protease	-3.30033	-3.56434	-3.80513	-4.11498	-4.18588	-4.98279	-3.65485	-4.09575	-3.6672	-2.44653	-3.97831	-3.80025	-3.68894
cce_0641	gi|172035557	Translation: Degradation of proteins, peptides, and glycopeptides	ATP-dependent Clp protease, proteolytic subunit	ND	-3.3089	-4.2955	-3.92752	-4.06302	-4.16264	-3.79217	-4.60533	-4.53498	-4.10297	-3.8237	-3.7953	-3.59459
cce_1911	gi|172036826	Translation: Degradation of proteins, peptides, and glycopeptides	ATP-dependent Clp protease, proteolytic subunit	-3.04056	-3.18272	-3.64091	-2.56716	-3.14132	-2.66972	-2.79769	-2.57914	-2.91913	-2.94413	-2.9084	ND	-3.24206
cce_4439	gi|172039352	Translation: Degradation of proteins, peptides, and glycopeptides	ATP-dependent Clp protease, proteolytic subunit	-3.38304	-5.12324	-4.00417	-2.89399	-2.90977	-2.87316	-3.29024	-3.33386	-4.81038	-2.75184	-3.00308	ND	-2.99719
cce_2291	gi|172037206	Translation: Degradation of proteins, peptides, and glycopeptides	processing protease	-3.06775	-2.98024	ND	-4.03165	ND	ND	ND	ND	ND	ND	ND	-9.50642	ND
cce_0593	gi|172035509	Translation: Degradation of proteins, peptides, and glycopeptides	protease	ND	-5.86244	ND	-5.44808	ND	-6.3107	-6.60014	-6.51977	ND	-6.12929	-6.72582	-5.31355	ND
cce_3371	gi|172038284	Translation: Degradation of proteins, peptides, and glycopeptides	protease IV, 36K short form	-2.44278	-2.60361	-2.72268	-2.72674	-3.02083	-2.29829	-3.82267	-2.68446	ND	-2.97047	-2.67603	-2.69301	ND
cce_0144	gi|172035061	Translation: Degradation of proteins, peptides, and glycopeptides	aminopeptidase N	ND	-2.83789	ND	ND	-0.748624	-2.18436	ND	-1.78799	-0.482965	-2.04879	-4.65103	-1.48112	ND
cce_1910	gi|172036825	Translation: Degradation of proteins, peptides, and glycopeptides	ATP-dependent Clp protease, proteolytic subunit	-3.1792	-2.65576	-2.20469	-2.32051	-2.27303	-2.4291	-2.31133	ND	-1.28828	-1.2075	ND	-1.12793	ND
cce_1372	gi|172036287	Translation: Degradation of proteins, peptides, and glycopeptides	carboxyl-terminal protease	0.612093	-0.120336	-0.525435	ND	ND	ND	ND	-1.03892	-1.77813	-0.0326658	ND	ND	ND
cce_4247	gi|172039160	Translation: Degradation of proteins, peptides, and glycopeptides	ATP-dependent Clp protease, regulatory subunit	0.374348	0.259942	0.173068	0.27237	0.0485305	0.196894	0.1948	0.132235	-0.150695	-0.00826846	ND	ND	ND
cce_1941	gi|172036856	Translation: Degradation of proteins, peptides, and glycopeptides	ATP-dependent Clp protease, ATP-binding subunit	0.214918	0.141577	0.158521	-0.129232	-0.165318	-0.189697	0.0155495	ND	ND	ND	ND	ND	ND
cce_3101	gi|172038014	Translation: Nucleoproteins	RNA-binding protein	-3.54103	-3.19103	-3.24865	-3.3607	-3.65806	-3.78129	-3.5197	-3.63341	-5.05234	-4.11767	-4.01327	-4.03359	-3.78963
cce_1745	gi|172036660	Translation: Nucleoproteins	DNA binding protein HU	-2.8602	-3.66412	-3.25881	-3.5327	-3.75958	-3.47201	-3.39294	-3.76958	-3.3584	-3.15913	-3.17139	-3.75989	-3.70514
cce_5069	gi|172055154	Translation: Nucleoproteins	DNA binding protein HU	0.803775	-2.08235	-2.42608	-4.06308	-3.47908	-3.38222	-3.77796	-2.25986	-2.01298	-3.4782	-3.67355	-3.3982	-3.24545
cce_1277	gi|172036192	Translation: Nucleoproteins	putative histone-like DNA-binding protein	-4.15182	-3.85502	-3.83171	-4.02119	-3.39928	-4.5209	-3.92064	-3.67251	-3.77166	-4.63789	-4.00768	-3.52104	-3.18638
cce_0102	gi|172035019	Translation: Nucleoproteins	RNA-binding protein	-1.26058	-2.19341	ND	-1.87785	-4.13349	-1.49838	ND	ND	ND	ND	-1.40111	-1.25703	-1.13544
cce_3297	gi|172038210	Translation: Nucleoproteins	chromosome segregation protein SMC	ND	ND	-3.27154	ND	ND	ND	ND	ND	-3.52092	ND	ND	ND	ND
cce_3336	gi|172038249	Translation: Nucleoproteins	RNA-binding protein	ND	-1.68357	-1.59948	-1.87393	-1.51925	ND	-1.66095	ND	ND	ND	ND	ND	ND
cce_0708	gi|172035624	Translation: Protein modification and translation factors	leucine aminopeptidase	-4.95576	-5.22168	-4.15369	-3.9633	-3.64421	-3.76576	-3.58904	-3.4797	-3.4916	-3.67837	-3.7578	-3.57195	-3.63389
cce_0505	gi|172035421	Translation: Protein modification and translation factors	peptidyl-prolyl cis-trans isomerase	-4.52051	-4.45242	-4.48349	-4.47459	-4.08278	-3.84126	-3.66389	-3.83066	-3.67848	-3.70817	-3.46496	-3.31646	-3.37975
cce_4088	gi|172039001	Translation: Protein modification and translation factors	elongation factor EF-Tu	-3.06894	-3.1381	-3.0307	-2.9694	-2.94086	-3.0132	-2.9104	-2.80783	-2.8484	-2.81736	-2.86637	-2.7328	-2.57588
cce_0704	gi|172035620	Translation: Protein modification and translation factors	elongation factor TS	-2.98679	-3.102	-3.14318	-3.22203	-2.78163	-2.78063	-2.53439	-2.28883	-2.2262	-2.50264	-2.97232	-1.85411	-2.37231
cce_2122	gi|172037037	Translation: Protein modification and translation factors	elongation factor P	-3.06731	-4.08156	-2.81532	-3.30645	-3.00769	-2.44766	-2.66311	-2.31229	-2.31199	-2.3354	-2.06029	-2.3517	-2.32885
cce_2171	gi|172037086	Translation: Protein modification and translation factors	peptidyl-prolyl cis-trans isomerase B	-3.12952	-3.15215	-3.35898	-3.19528	-2.7981	-2.78227	-2.6421	-2.9443	-2.37556	-2.53148	-2.51853	-2.32512	-2.31055
cce_4089	gi|172039002	Translation: Protein modification and translation factors	elongation factor EF-G	-2.58841	-3.30989	-2.99899	-2.90345	-2.85647	-2.51616	-2.47697	-2.49142	-2.56703	-2.29183	-3.34003	-2.45429	-2.08521
cce_1839	gi|172036754	Translation: Protein modification and translation factors	translation initiation factor IF-2	-2.57783	-2.34569	-2.43808	-4.46047	-2.40014	-1.97888	-2.29645	-2.15002	-2.08764	-1.98307	-2.13438	ND	-2.04934
cce_3592	gi|172038505	Translation: Protein modification and translation factors	ribosome recycling factor	-3.21485	-3.21451	-3.2244	-3.1565	-2.76761	-2.8395	-2.95258	-2.77168	-2.86264	-3.48423	-2.5174	-2.95235	-1.88532
cce_2578	gi|172037491	Translation: Protein modification and translation factors	translation initiation factor IF-3	ND	-4.55508	-2.36213	ND	ND	ND	ND	-2.10906	ND	ND	-3.40298	-1.52772	-1.6725
cce_2051	gi|172036966	Translation: Protein modification and translation factors	elongation factor EF-G	-1.41604	-1.31908	-1.77796	-1.59036	-1.31187	-1.35726	-1.38021	-1.36268	-1.33253	-1.51818	-1.31157	-1.23042	-1.20111
cce_1418	gi|172036333	Translation: Protein modification and translation factors	probable AMP-dependent synthetase and ligase	-0.946742	-0.82632	-1.16366	-3.09812	-0.765454	ND	-2.42975	ND	ND	ND	-3.41986	ND	ND
cce_1679	gi|172036594	Translation: Protein modification and translation factors	GTP-binding protein TypA	-0.765156	ND	-1.15589	ND	-0.838359	ND	ND	ND	-3.55033	ND	ND	ND	ND
cce_4017	gi|172038930	Translation: Ribosomal proteins	50S ribosomal protein L2	-1.6971	ND	ND	-0.0362689	-4.72218	-0.116416	-1.09205	-1.29854	-1.31796	-1.65903	-1.20464	-6.36371	-6.46173
cce_4030	gi|172038943	Translation: Ribosomal proteins	50S ribosomal protein L18	ND	-5.25539	-6.106	-4.78501	-4.99779	-5.221	-5.92069	-4.42889	-4.51816	-4.3581	-4.04135	-4.50743	-5.02493
cce_4040	gi|172038953	Translation: Ribosomal proteins	50S ribosomal protein L17	-2.70826	-2.18071	-3.77605	-2.66385	-3.89102	-3.37758	-3.99263	ND	-3.88869	-2.83671	-3.14046	-3.60587	-4.36077
cce_4024	gi|172038937	Translation: Ribosomal proteins	50S ribosomal protein L14	-4.26086	-5.68377	-5.09677	-1.76404	-4.54653	-5.9364	-4.57981	-4.91095	-4.3213	ND	-4.07568	-3.0956	-4.13967
cce_4020	gi|172038933	Translation: Ribosomal proteins	30S ribosomal protein S3	-4.87943	-5.04382	-5.12864	-5.16977	-4.37262	-4.53768	-4.10787	-4.46428	-4.435	-4.04625	-4.06764	-3.58364	-3.94087
cce_4029	gi|172038942	Translation: Ribosomal proteins	50S ribosomal protein L6	-4.86099	-4.54417	-4.57197	-4.44326	-3.96852	-4.18594	-4.28779	-4.25372	-4.18212	-3.91446	-3.79204	-3.79981	-3.81417
cce_4028	gi|172038941	Translation: Ribosomal proteins	30S ribosomal protein S8	-4.97568	-4.3809	-4.63927	-4.3946	-4.33183	-3.93004	-4.03047	-3.82025	-3.68254	-3.41536	-3.24249	-2.95764	-3.74279
cce_1391	gi|172036306	Translation: Ribosomal proteins	50s ribosomal protein L21	-7.11499	-5.15508	ND	-4.72795	-5.63535	-4.62309	-4.56032	-4.47537	-4.23141	-3.40776	-3.55055	-3.64647	-3.67199
cce_4043	gi|172038956	Translation: Ribosomal proteins	30S ribosomal protein S9	ND	-4.23409	-3.93717	-3.92034	-4.04803	-4.73497	-3.88665	-4.07279	-4.26759	-4.06711	-3.58474	-3.55564	-3.66133
cce_4021	gi|172038934	Translation: Ribosomal proteins	50S ribosomal protein L16	-4.93099	-4.75746	-5.43851	-4.43187	-3.84082	-4.26658	-3.9631	-2.18582	-2.52417	-3.59949	-3.74162	-3.35604	-3.57361
cce_0224	gi|172035140	Translation: Ribosomal proteins	50S ribosomal protein L10	-5.80878	-5.55598	-4.7014	-5.50598	-4.27633	-4.52149	-4.41597	-4.20379	-4.01108	-4.20003	-3.51154	-3.65016	-3.57052
cce_4027	gi|172038940	Translation: Ribosomal proteins	50S ribosomal protein L5	-5.16392	-4.62645	-4.40827	-4.66661	-3.83672	-4.12273	-3.96671	-3.61919	-3.95998	-3.78964	-3.24066	-3.6346	-3.50025
cce_4087	gi|172039000	Translation: Ribosomal proteins	30S ribosomal protein S10	-3.98242	-4.05348	-3.77698	-3.81144	-3.70935	-3.69989	-4.08348	-3.70202	-3.50287	-3.7245	-3.6592	-3.39961	-3.38651
cce_4015	gi|172038928	Translation: Ribosomal proteins	50S ribosomal protein L4	-5.21762	-4.14242	-3.33408	-3.85406	-3.89939	-3.82522	-4.04774	-3.87616	-3.87053	-3.7866	-4.19003	-3.98728	-3.32392
cce_0226	gi|172035142	Translation: Ribosomal proteins	50S ribosomal protein L11	-3.62206	-3.17772	-3.50961	-3.02573	-3.29591	-3.27963	-3.35584	-3.23107	-3.70428	-3.19367	-3.37265	-3.25449	-3.11554
cce_0290	gi|172035206	Translation: Ribosomal proteins	30S ribosomal protein S21	-3.35131	-3.15371	-3.52504	-3.1476	-3.47953	-2.83457	-3.00542	-3.09798	-3.3505	-3.33455	-2.91243	-3.38224	-3.09802
cce_4032	gi|172038945	Translation: Ribosomal proteins	50S ribosomal protein L15	-3.79632	-4.34365	-4.37457	-4.56432	-4.44682	-4.33618	-4.35359	-4.06084	-4.20977	-3.86858	-3.86731	-4.03186	-3.09221
cce_4090	gi|172039003	Translation: Ribosomal proteins	30S ribosomal protein S7	-4.23789	-3.81528	-3.72458	ND	-3.27219	-3.57385	-3.17408	-3.09536	-3.06957	-3.34911	-3.22602	-3.78277	-3.04225
cce_4042	gi|172038955	Translation: Ribosomal proteins	50S ribosomal protein L13	-3.92346	-3.17302	-3.88874	-3.2625	-3.37684	-2.82712	-3.35601	-3.0136	-3.012	-2.67585	-3.72244	-2.50341	-3.03182
cce_3490	gi|172038403	Translation: Ribosomal proteins	30S ribosomal protein S20	-3.76296	-3.62748	-3.25783	-3.17753	-3.21749	-2.79952	-2.95382	-2.9517	-1.27142	-2.98734	-2.73277	-3.00365	-2.96677
cce_4016	gi|172038929	Translation: Ribosomal proteins	50S ribosomal protein L23	-4.48522	-5.15491	-4.17038	-4.20568	-3.72361	-3.54463	-3.65567	-3.55549	-3.42358	-3.23994	-3.19374	-2.95632	-2.83039
cce_0705	gi|172035621	Translation: Ribosomal proteins	30S ribosomal protein S2	-3.97071	-3.86796	-3.82926	-4.07902	-3.54062	-3.8053	-3.22659	-3.42018	-3.5591	-3.35129	-2.90068	-2.70841	-2.8195
cce_0225	gi|172035141	Translation: Ribosomal proteins	50S ribosomal protein L1	-3.94532	-3.7568	-3.44924	-3.66183	-3.4745	-3.22805	-3.15417	-3.26687	-3.23537	-3.25471	-2.94762	-2.84235	-2.8031
cce_0223	gi|172035139	Translation: Ribosomal proteins	50S ribosomal protein L7/L12	-4.71252	-4.70516	-4.89711	-4.60885	-3.96108	-4.29267	-3.51295	-3.05016	-4.0435	-4.2098	-3.79147	-3.71617	-2.78721
cce_4013	gi|172038926	Translation: Ribosomal proteins	50S ribosomal protein L3	-3.94906	-3.67668	-3.77189	-3.51678	-3.21296	-3.29442	-3.26231	-3.01231	-2.86238	-2.96114	-2.81016	-2.42395	-2.72909
cce_2725	gi|172037638	Translation: Ribosomal proteins	30s ribosomal protein S6	-2.68762	ND	-3.42848	-3.46902	-3.34227	-4.40055	-4.57948	-3.45908	-3.88728	-3.08239	-2.84858	-2.85452	-2.6193
cce_4037	gi|172038950	Translation: Ribosomal proteins	30S ribosomal protein S13	-3.10106	-3.15109	-2.90658	-2.14975	-2.84177	-2.99309	-2.67699	-2.17669	-2.32892	-2.94143	-2.4596	-2.4744	-2.51812
cce_0081	gi|172034998	Translation: Ribosomal proteins	30S ribosomal protein S14	-3.92458	-2.8653	-3.25953	-2.76591	-2.72241	-2.84179	-2.69295	-2.55593	-2.5803	-2.38946	-2.2403	-2.52501	-2.51783
cce_4123	gi|172039036	Translation: Ribosomal proteins	30S ribosomal protein S15	-3.49346	-2.81484	-3.32945	-3.19722	ND	ND	ND	-2.8535	ND	-2.43363	-2.79435	-2.19626	-2.38755
cce_4091	gi|172039004	Translation: Ribosomal proteins	30S ribosomal protein S12	-3.69135	-2.72743	-3.4546	-2.64739	-2.68449	-2.64148	-2.3286	-2.25508	-2.15852	-2.10482	-3.12192	-1.97006	-2.35132
cce_0801	gi|172035717	Translation: Ribosomal proteins	50s ribosomal protein L19	-3.26092	-2.89713	-3.21319	-3.33183	-2.94225	ND	-2.51207	-2.71749	-2.53621	-2.39287	-2.32379	-2.11606	-2.1779
cce_1653	gi|172036568	Translation: Ribosomal proteins	30S ribosomal protein S1	-2.17471	-2.2168	-2.07003	-2.34439	-2.24216	-2.15417	-2.00238	-2.11702	-1.81232	-1.94459	-2.05616	-1.77376	-1.90418
cce_4398	gi|172039311	Translation: Ribosomal proteins	50S ribosomal protein L9	-3.39946	-3.83292	-3.0605	-2.82624	-3.01827	-2.85359	-2.40519	-2.37474	-2.38186	-2.11746	-2.02042	-1.93692	-1.88289
cce_3392	gi|172038305	Translation: Ribosomal proteins	30S ribosomal protein S16	-3.12785	-2.80295	-2.42677	-2.71527	-2.39294	-2.35382	-2.18855	-3.96635	-2.2177	-2.82877	-2.04667	-2.37248	-1.78035
cce_0136	gi|172035053	Translation: Ribosomal proteins	50S ribosomal protein L28	-3.62302	-2.76381	ND	ND	-2.49882	ND	-2.43689	-2.0799	ND	ND	-1.77727	ND	-1.5427
cce_0219	gi|172035135	Translation: Ribosomal proteins	30S ribosomal protein S1	-2.28627	-1.82547	-1.99344	-1.92685	-1.90935	-1.57199	-1.80107	-1.937	-1.80754	-1.71616	-1.40091	-1.45668	-1.35168
cce_4222	gi|172039135	Translation: Ribosomal proteins	50S ribosomal protein L25	ND	ND	ND	ND	ND	-4.08421	-3.9495	-3.69027	-4.54118	-3.80145	-3.85125	-3.75778	ND
cce_4018	gi|172038931	Translation: Ribosomal proteins	30S ribosomal protein S19	ND	ND	ND	-3.47655	ND	-3.43085	ND	ND	-3.82625	-3.18515	-4.03335	-3.10159	ND
cce_0217	gi|172035133	Translation: Ribosomal proteins	30S ribosomal protein S4	-2.88276	-2.97447	-3.12597	ND	-3.51355	-2.1888	ND	-2.1749	-6.14471	-2.03871	-1.93718	-1.69366	ND
cce_3347	gi|172038260	Translation: Ribosomal proteins	30S ribosomal protein S18	-3.22915	-5.50054	ND	ND	-2.88254	ND	ND	-2.57926	ND	-1.65455	-1.99296	ND	ND
cce_3256	gi|172038169	Translation: Ribosomal proteins	50S ribosomal protein L32	ND	-3.05559	-3.27796	1.01466	-2.89851	-2.18737	ND	ND	ND	ND	ND	ND	ND
cce_1619	gi|172036534	Transport and binding proteins	ammonium transport protein	ND	ND	-4.94746	ND	ND	ND	ND	ND	ND	ND	ND	ND	-4.64038
cce_0886	gi|172035802	Transport and binding proteins	phosphate ABC transporter, periplasmic phosphate-binding protein	-3.90311	-3.84916	-4.04566	-4.31039	-4.71331	-4.52423	-4.06029	-4.40707	-4.8099	-4.43923	-4.42656	-4.30191	-4.5292
cce_2268	gi|172037183	Transport and binding proteins	extracellular solute-binding protein, family 3	-4.32245	-4.43438	-4.73219	-4.72177	-4.28068	-4.22857	-4.41377	-4.4717	-4.73841	-4.80685	-4.24558	-4.47703	-4.39054
cce_1895	gi|172036810	Transport and binding proteins	Na+/H+ antiporter	-4.47102	-2.83558	-3.92791	-4.30585	-4.75773	ND	-4.40941	-4.38404	-4.2984	-4.54121	-4.5549	-4.41876	-4.33729
cce_2797	gi|172037710	Transport and binding proteins	extracellular solute-binding protein, family 3	-3.30612	ND	ND	ND	-4.13579	ND	ND	ND	ND	ND	ND	ND	-3.94693
cce_3418	gi|172038331	Transport and binding proteins	probable extracellular solute-binding protein, family 1	-3.65383	-3.71905	-3.89106	-4.0275	-4.11888	-3.99832	-5.67047	-4.14267	-4.26391	-4.42438	-4.0894	-4.35481	-3.88932
cce_0313	gi|172035229	Transport and binding proteins	putative extracellular solute-binding protein, family 3	-4.40826	-4.48563	-4.23778	-4.54366	-4.70556	-4.34316	-4.29548	-4.3585	-3.93595	-3.86713	-4.301	-4.07599	-3.84769
cce_0399	gi|172035315	Transport and binding proteins	probable ABC transporter periplasmic branched chain amino acid binding protein	ND	-4.22683	-4.02956	-2.89522	-1.28548	-2.65113	-3.81777	-3.63553	-2.64175	-3.24446	-3.59269	-2.48173	-3.47759
cce_3830	gi|172038743	Transport and binding proteins	sulfate binding protein	-3.01336	-3.13229	-2.7534	ND	ND	-3.41957	-2.44172	ND	ND	ND	-3.05169	ND	-3.20896
cce_2619	gi|172037532	Transport and binding proteins	ABC transporter, substrate binding protein, possibly oligopeptides	-2.99582	-3.4828	-3.35905	-3.39285	-2.77185	-2.94764	-3.0596	-3.38766	-3.24888	-3.17471	-3.40552	-3.10454	-3.08979
cce_0276	gi|172035192	Transport and binding proteins	ATP-binding protein of sugar ABC transportor	ND	ND	-3.70915	ND	ND	ND	-3.38345	ND	ND	-4.14153	ND	ND	-2.16303
cce_2632	gi|172037545	Transport and binding proteins	iron transport protein	-1.64683	-1.81719	-1.81704	-1.72863	-2.19922	-2.25083	-2.13822	-2.27921	-2.49797	-2.28916	-2.17142	-2.03372	-1.90019
cce_3358	gi|172038271	Transport and binding proteins	putative bacterioferritin comigratory protein	-3.53117	-2.54355	-3.65988	-3.31249	-5.02353	-2.93203	-2.2936	-2.62677	-3.41485	-2.59322	-2.0081	-1.91794	-1.86214
cce_2200	gi|172037115	Transport and binding proteins	putative YCF41	-2.22168	-2.06551	-2.08681	-2.11133	-2.24411	-2.41961	-2.35733	-1.72723	-2.04635	-1.68124	ND	-1.60246	-1.523
cce_2141	gi|172037056	Transport and binding proteins	TRAP dicarboxylate transporter, DctP subunit	-3.51631	ND	-3.53256	-3.70436	ND	ND	-1.09889	-1.55546	-1.04353	-0.905908	ND	-1.61033	-1.45405
cce_0305	gi|172035221	Transport and binding proteins	bicarbontate transport system substrate-binding protein	-0.976613	-0.953876	-1.42062	-1.46169	-1.18112	-0.85338	-1.23807	-1.11524	-0.976526	-1.22369	-1.08572	-1.00536	-1.04656
cce_1688	gi|172036603	Transport and binding proteins	Na+/H+ antiporter	ND	-1.30947	-1.43682	ND	-0.968537	-0.672234	-0.852294	-1.03643	-0.931251	-1.06432	-0.824373	-0.414976	-0.801556
cce_3261	gi|172038174	Transport and binding proteins	ammonium/methylammonium permease	-4.51124	-5.36533	-4.98537	-5.26948	ND	-5.28618	-4.98826	-5.05171	-5.16326	-5.09601	-4.96449	-4.92451	ND
cce_3634	gi|172038547	Transport and binding proteins	ATP-binding protein of ABC transporter	-2.20744	-2.16608	-0.438059	-1.20113	ND	-1.80388	-3.42766	-3.1785	ND	-2.1238	ND	-3.31278	ND
cce_2934	gi|172037847	Transport and binding proteins	ATP-binding protein of ABC transporter	-4.95435	-5.18916	-5.67279	ND	-3.52942	-3.76061	-3.81415	ND	-5.00645	-6.08159	-3.73711	-3.21079	ND
cce_3641	gi|172038554	Transport and binding proteins	ATP-binding protein of ABC transporter	-3.32958	-3.31135	ND	-3.83842	-4.86597	ND	-3.20271	ND	ND	ND	ND	-2.04128	ND
cce_1116	gi|172036031	Transport and binding proteins	putative biopolymer transport protein	ND	-2.20293	ND	-1.63262	ND	ND	ND	-1.33699	-1.79796	-2.10528	-1.3312	-1.26358	ND
cce_1470	gi|172036385	Transport and binding proteins	ATP-binding protein of ABC transporter	ND	ND	-1.30308	ND	-1.23982	ND	ND	ND	-1.47849	ND	ND	-0.746537	ND
cce_1230	gi|172036145	Transport and binding proteins	putative anion-transporting ATPase	ND	ND	ND	ND	ND	ND	ND	ND	ND	-3.5571	-4.40672	ND	ND
cce_4475	gi|172039388	Transport and binding proteins	putative arsenical pump-driving ATPase	0.445295	ND	ND	ND	ND	-0.328542	ND	ND	ND	ND	-1.09231	ND	ND
cce_3626	gi|172038539	Transport and binding proteins	ATPase	0.844151	ND	ND	ND	0.240367	0.151972	ND	ND	ND	ND	-0.513971	ND	ND
cce_0388	gi|172035304	Transport and binding proteins	cation transporter, P-type ATPase family, E1-E2 type	ND	ND	ND	ND	-0.628545	0.0689208	ND	ND	ND	-3.54602	ND	ND	ND
cce_4683	gi|172039596	Transport and binding proteins	putative MscS mechanosensitive ion channel	-3.77979	ND	ND	ND	-3.91511	ND	ND	ND	ND	-3.07879	ND	ND	ND
cce_2558	gi|172037471	Transport and binding proteins	phosphonate ABC transporter, phosphate-binding protein	-2.30215	-2.82683	-4.13959	-2.96713	-3.75188	ND	ND	ND	-0.174987	ND	ND	ND	ND
cce_1115	gi|172036030	Transport and binding proteins	probable biopolymer transport protein	ND	-1.03163	ND	ND	ND	-0.100239	ND	ND	ND	ND	ND	ND	ND
cce_2594	gi|172037507	unknown	unknown	ND	ND	ND	ND	ND	ND	-1.26968	ND	ND	ND	ND	-3.88378	-5.52
cce_0121	gi|172035038	unknown	unknown	ND	-4.72885	-5.30939	-5.10059	-4.13338	ND	ND	ND	ND	-5.7522	ND	-6.43846	-5.51867
cce_3743	gi|172038656	unknown	unknown	-4.52991	-4.73583	-4.96392	-4.68439	-5.05039	-5.18075	-5.12843	-4.82384	-4.60519	-4.74226	-4.99748	-4.83739	-5.33585
cce_1322	gi|172036237	unknown	unknown	ND	ND	ND	ND	ND	ND	-6.0951	ND	ND	ND	-4.99675	-5.57804	-5.28688
cce_2876	gi|172037789	unknown	unknown	-3.0856	-5.04974	-1.30574	ND	ND	ND	ND	-5.46422	-6.03981	ND	ND	ND	-5.20148
cce_4504	gi|172039417	unknown	unknown	ND	ND	ND	ND	ND	ND	ND	-4.97167	ND	-5.4794	-4.06604	ND	-5.03709
cce_0247	gi|172035163	unknown	unknown	-5.51325	-5.66502	-6.03171	-6.29865	-6.18886	-5.53146	-5.14675	-5.2185	-5.02351	-5.65079	-5.14608	-5.238	-4.94155
cce_0147	gi|172035064	unknown	unknown	-5.41589	-4.87029	-4.89137	-4.7417	-4.98788	-5.02472	-4.86793	-4.91621	-4.49017	-4.65604	-4.94668	-4.5188	-4.6886
cce_1986	gi|172036901	unknown	unknown	ND	ND	ND	ND	-6.51243	ND	-4.42397	ND	-3.85027	-3.96512	ND	-3.24209	-4.53907
cce_2406	gi|172037320	unknown	unknown	ND	-5.50693	-4.66151	-2.90072	-4.69379	-4.95029	ND	ND	ND	-4.65648	-4.7358	-4.93249	-4.52997
cce_2649	gi|172037562	unknown	unknown	-1.57439	-1.62945	ND	ND	ND	ND	ND	-5.2895	ND	-4.10197	ND	ND	-4.48862
cce_3812	gi|172038725	unknown	unknown	-3.88992	-4.4312	-3.98098	-4.4748	-4.8446	-4.73162	-4.49139	-4.30491	-4.52354	-4.82459	-4.13616	-3.99317	-4.48742
cce_3268	gi|172038181	unknown	unknown	ND	-3.9784	-4.17211	-3.9109	ND	-5.65606	ND	ND	ND	-3.02821	ND	ND	-4.39451
cce_1256	gi|172036171	unknown	unknown	-4.35616	-4.27443	-4.11771	-4.20821	-4.63404	-4.21343	-4.33128	-3.93683	-4.96724	-4.62384	-3.96447	-4.02699	-4.2804
cce_0891	gi|172035807	unknown	unknown	ND	ND	ND	ND	ND	ND	ND	ND	ND	-4.33874	ND	ND	-4.26006
cce_2277	gi|172037192	unknown	unknown	-2.54209	-5.51253	-4.17843	-5.2097	ND	-4.34994	-4.71537	-4.43206	-4.65629	-4.50873	-4.52965	-3.56411	-4.16807
cce_2457	gi|172037370	unknown	unknown	-4.60458	-4.41882	-4.34561	-4.51334	-4.71575	-4.72664	-4.06592	-4.63748	-4.96568	-5.11445	-4.27916	-4.50891	-4.11884
cce_1792	gi|172036707	unknown	unknown	ND	ND	-5.61336	ND	ND	ND	-5.01062	-4.35922	-6.34873	-4.5796	-3.99686	-4.15203	-4.0767
cce_4969	gi|172055054	unknown	unknown	-4.07095	-1.169	ND	-4.32974	-3.90441	-3.73968	-3.66966	-4.24653	-3.9489	-3.86122	-3.5896	-3.80355	-3.81921
cce_0772	gi|172035688	unknown	unknown	-3.19707	ND	ND	ND	ND	ND	ND	ND	-3.67542	-3.53726	-3.57841	-3.48612	-3.77009
cce_0621	gi|172035537	unknown	unknown	-4.65073	ND	ND	-3.52281	-2.20885	-2.81669	-3.11301	ND	-3.42376	ND	-3.79198	-2.5861	-3.6505
cce_2986	gi|172037899	unknown	unknown	ND	ND	ND	ND	ND	ND	ND	-2.93749	ND	ND	ND	ND	-3.46203
cce_0459	gi|172035375	unknown	unknown	ND	ND	ND	ND	-1.70166	ND	-1.9427	ND	ND	ND	ND	ND	-3.44952
cce_0996	gi|172035912	unknown	unknown	ND	ND	ND	ND	ND	-3.96488	ND	ND	ND	ND	ND	ND	-3.41387
cce_2694	gi|172037607	unknown	unknown	ND	ND	ND	-1.39009	ND	-4.91322	-4.86993	ND	ND	ND	-1.84872	-3.5927	-3.39096
cce_0924	gi|172035840	unknown	unknown	-3.56048	-3.82192	-3.93572	-3.9608	-5.16669	-3.88305	-3.69258	-2.0708	-3.81408	-3.93599	-3.7277	-3.54115	-3.38025
cce_0494	gi|172035410	unknown	unknown	-4.6276	-4.07513	-3.49815	-3.49708	-3.79828	-4.00111	-3.551	-3.55506	ND	-3.8181	-4.02032	-0.68601	-3.35234
cce_0820	gi|172035736	unknown	unknown	-4.09053	-3.83104	-3.36873	-3.52752	-3.78486	-3.63484	-3.43005	-3.5755	-3.30381	-3.01513	-3.18918	-3.12545	-3.33589
cce_3573	gi|172038486	unknown	unknown	ND	ND	-3.59893	ND	ND	ND	ND	ND	-3.17512	ND	ND	-2.54913	-3.22916
cce_1231	gi|172036146	unknown	unknown	-3.86873	-4.57729	-4.40281	-4.17014	-3.84589	-3.72829	-3.74638	-3.86196	-3.83901	-3.47278	-3.34474	-3.00982	-3.21878
cce_4552	gi|172039465	unknown	unknown	-3.73685	-3.84342	-3.80432	-4.19284	-3.94797	-3.24276	-3.59839	-3.74585	-3.66854	-2.08907	-2.01472	-3.51813	-3.20011
cce_1610	gi|172036525	unknown	unknown	ND	-5.93122	-4.35908	-4.34763	-3.96158	ND	-4.43363	-4.4172	-3.77126	-3.82661	-3.62044	-3.24347	-3.1928
cce_3678	gi|172038591	unknown	unknown	-3.75941	-3.47219	-3.44387	-3.29779	-4.28689	-4.40681	-3.44505	-3.36764	-3.81975	-3.64718	-3.6819	-3.48637	-3.15778
cce_2408	gi|172037322	unknown	unknown	-3.26959	-4.01444	-3.4013	-3.14084	-3.57263	-3.18885	ND	-2.7795	-2.72672	-2.69838	-2.77236	-2.70767	-3.15555
cce_1780	gi|172036695	unknown	unknown	-2.99128	-5.39097	-5.01368	-4.37517	-3.45289	-3.61525	ND	-2.69953	-3.85913	-4.16174	-3.23611	-3.20477	-3.12657
cce_0022	gi|172034939	unknown	unknown	ND	-3.38158	ND	ND	ND	ND	ND	ND	ND	ND	ND	ND	-3.11733
cce_3875	gi|172038788	unknown	unknown	-3.70667	-4.9435	-3.32948	-4.13105	-3.99921	-3.77705	-3.23692	-3.22543	-3.16547	-3.71696	-4.01876	-3.81324	-3.09788
cce_2095	gi|172037010	unknown	unknown	ND	-2.90271	-3.0234	-2.92604	ND	-2.70131	-3.17923	-3.30908	-2.94797	-2.62922	ND	ND	-3.07564
cce_0535	gi|172035451	unknown	unknown	ND	ND	ND	ND	-0.0417606	ND	ND	ND	ND	ND	ND	-3.86739	-3.05522
cce_3419	gi|172038332	unknown	unknown	-4.0659	-3.78487	-3.74545	-3.36775	-3.43489	-3.65773	-3.40178	-3.41168	-2.73509	-2.81904	-2.77902	-3.12921	-2.91648
cce_1478	gi|172036393	unknown	unknown	-3.44146	-3.2889	-3.68675	-3.13184	-3.46552	-3.21775	-2.90875	-3.35471	-3.28789	-3.12376	-3.35698	-3.07153	-2.75482
cce_3737	gi|172038650	unknown	unknown	-2.84538	-3.00295	-3.59364	-2.86261	-2.85199	-2.62309	-3.08084	-2.70813	-2.75022	-2.86649	-3.02818	-2.88214	-2.73883
cce_4499	gi|172039412	unknown	unknown	-5.13712	ND	-3.89502	-4.289	-4.43072	-3.95784	-3.3943	-2.92692	-2.91751	-2.89581	-2.79064	-2.81574	-2.72777
cce_3631	gi|172038544	unknown	unknown	-3.96587	-3.04098	-2.92583	-2.96355	-2.80501	-2.5097	-2.53998	-2.42464	-2.50774	-2.66805	ND	-2.35818	-2.70956
cce_1034	gi|172035950	unknown	unknown	-3.26497	-2.84815	-2.95424	-2.98066	-4.41512	-3.27788	-2.58459	-2.49479	-2.59834	-2.98	-2.99186	-3.13613	-2.68632
cce_3242	gi|172038155	unknown	unknown	-2.75645	-2.43017	-2.48316	-2.80896	-2.8179	-2.80998	-2.80637	-2.84631	-2.40722	-3.09425	-2.74654	-2.62557	-2.62988
cce_2760	gi|172037673	unknown	unknown	ND	ND	ND	ND	ND	ND	ND	ND	ND	ND	-2.47773	ND	-2.62252
cce_3762	gi|172038675	unknown	unknown	-2.82277	-2.67292	-3.04229	-2.96825	-2.57072	-2.72881	-2.53973	-2.99452	-3.00729	-2.58285	-3.75918	-2.21929	-2.60064
cce_0806	gi|172035722	unknown	unknown	ND	-3.07355	-3.05282	-2.95359	-2.97116	-3.64161	-2.98385	-3.06255	-2.57159	-2.65165	-2.61763	-2.13601	-2.59576
cce_3147	gi|172038060	unknown	unknown	-3.23396	-3.17368	-3.24302	-3.0436	-4.09012	-3.06609	-4.40522	-3.32073	-3.4082	-3.27471	-3.3296	-3.42366	-2.51471
cce_2742	gi|172037655	unknown	unknown	-2.6707	-2.9626	-3.26358	-3.81811	ND	-3.90707	-3.5212	-2.92408	-2.81763	-2.55418	-2.6039	-3.10559	-2.48626
cce_1736	gi|172036651	unknown	unknown	-1.9516	-2.29223	-2.23495	-2.28962	-2.26448	-2.08624	-2.27283	-2.39048	-2.56612	-2.46186	-2.30436	-2.04573	-2.40669
cce_3695	gi|172038608	unknown	unknown	ND	-3.97591	-3.81751	ND	-3.12361	-3.87464	-3.61761	ND	-2.57409	-3.51288	-3.27781	ND	-2.40504
cce_3709	gi|172038622	unknown	unknown	ND	-0.764306	-0.6817	ND	ND	ND	-2.86042	ND	-2.57324	-2.06724	ND	-2.36534	-2.36206
cce_2886	gi|172037799	unknown	unknown	-2.12454	ND	-4.38004	ND	-2.37675	ND	-2.47586	ND	-2.52643	ND	-1.58078	-2.1928	-2.21989
cce_1363	gi|172036278	unknown	unknown	-2.11202	-2.28114	-5.06382	-2.7176	ND	ND	ND	ND	ND	-3.74116	-2.50951	ND	-2.17402
cce_4337	gi|172039250	unknown	unknown	-5.27746	ND	-3.54203	-3.52619	-3.34211	-2.89442	ND	-3.6449	-3.28646	-3.25415	-2.56941	-2.24141	-2.14489
cce_1334	gi|172036249	unknown	unknown	-3.36216	-3.13374	-3.08237	-2.82123	-3.02761	-3.00602	-2.46411	-2.54342	-2.59279	-2.35695	-2.52519	-2.317	-2.05027
cce_0318	gi|172035234	unknown	unknown	-5.24367	-4.45624	-4.57396	-4.38112	ND	ND	-1.6381	ND	ND	-1.53166	ND	ND	-1.9789
cce_2449	gi|172037362	unknown	unknown	-4.23722	ND	ND	-2.77182	-2.35386	-2.23063	-2.60057	-2.59619	-2.45079	-2.10471	-2.16154	-2.29439	-1.95684
cce_4272	gi|172039185	unknown	unknown	-3.87826	-4.1878	-4.64518	-3.75035	ND	-5.86217	-0.130275	-5.37813	-1.77183	ND	ND	-1.89307	-1.92449
cce_0073	gi|172034990	unknown	unknown	-2.41946	-3.20055	ND	ND	-2.30673	ND	ND	-2.15161	-2.05816	ND	-2.01135	ND	-1.88508
cce_1414	gi|172036329	unknown	unknown	-3.08958	-2.96544	-3.19314	-2.77034	-2.61662	-2.50201	-3.17263	-2.70221	-2.37257	-2.88071	-2.43307	-2.06997	-1.86932
cce_1649	gi|172036564	unknown	unknown	-2.33821	-2.09174	-2.22051	-2.25141	-2.20359	-2.05744	-2.08742	-2.228	-1.66115	-2.17402	-2.23345	-1.88918	-1.86048
cce_4074	gi|172038987	unknown	unknown	-2.60341	-2.84086	-2.76438	-2.47284	-1.71143	-1.73426	-1.82727	-2.30221	-2.04584	-1.84798	-1.74864	-1.73462	-1.80417
cce_1134	gi|172036049	unknown	unknown	-4.48319	-4.6853	-4.71475	-4.35678	-3.9729	-4.47242	-4.23745	-4.29225	-4.38164	-3.68364	-4.32917	ND	-1.7883
cce_0255	gi|172035171	unknown	unknown	-2.54975	-3.84929	-3.56587	-3.02293	ND	-2.48801	-2.90435	-2.8657	-2.84058	-1.88448	-3.24784	-1.74557	-1.74071
cce_2937	gi|172037850	unknown	unknown	-1.74902	-2.15421	-2.43886	-2.48551	-1.99961	-2.04445	-1.92721	-1.84167	-1.86721	-2.09679	-1.88978	-1.86787	-1.65702
cce_3141	gi|172038054	unknown	unknown	-1.55289	-1.69543	-1.93271	ND	-3.18598	-2.80343	-2.06995	-2.36215	-2.4479	-2.24909	ND	ND	-1.57463
cce_1287	gi|172036202	unknown	unknown	-2.31181	-2.75543	-2.77049	-3.50224	-3.63835	-2.4185	-1.15978	-2.27237	-2.39963	-2.03798	-1.40363	-2.73654	-1.408
cce_3430	gi|172038343	unknown	unknown	-1.59711	ND	ND	ND	ND	ND	ND	-1.87951	-1.75678	ND	-0.910082	-3.39244	-1.19571
cce_4744	gi|172039657	unknown	unknown	-1.90997	-1.97801	-2.05883	-1.73226	-1.86317	-1.67031	-1.56761	-1.60359	-1.81408	-1.5804	-1.63564	-1.7153	-1.17378
cce_2631	gi|172037544	unknown	unknown	-1.18417	-1.76536	-1.64965	-1.4985	-1.51302	-1.24848	-1.07117	-1.19654	-1.23825	-1.87393	-1.1173	-1.08576	-1.1694
cce_4166	gi|172039079	unknown	unknown	-3.17539	-2.6179	-2.6696	-2.8396	-2.3934	-2.26983	-2.26388	-2.35643	-2.17923	-2.14184	-2.54032	-1.90831	-1.16148
cce_1169	gi|172036084	unknown	unknown	0.357222	ND	ND	ND	-1.35042	ND	-2.13881	ND	ND	ND	-1.22699	-2.79041	-1.11357
cce_3749	gi|172038662	unknown	unknown	ND	ND	ND	-1.66992	ND	ND	ND	-2.27532	-2.30132	ND	-1.3552	ND	-0.812482
cce_3506	gi|172038419	unknown	unknown	ND	ND	ND	ND	ND	-0.910066	ND	ND	ND	ND	-0.683672	ND	-0.51921
cce_3288	gi|172038201	unknown	unknown	-0.382647	-0.437004	-0.619574	-0.524857	ND	-0.198182	-0.249704	-0.324058	-0.363529	-0.372376	ND	ND	-0.265025
cce_3742	gi|172038655	unknown	unknown	-0.402317	-0.629372	-0.685764	-0.867064	-1.51277	-1.41224	-0.850823	-0.848683	-0.846159	-0.747624	-0.985316	-0.876497	0.0320411
cce_4738	gi|172039651	unknown	unknown	ND	ND	ND	-4.72636	ND	ND	ND	ND	ND	-3.45877	ND	-5.11537	ND
cce_3832	gi|172038745	unknown	unknown	ND	-4.71687	-4.4508	ND	-4.85929	-3.88333	-4.87276	-4.04801	-3.83165	-5.35925	-4.47936	-4.63032	ND
cce_1672	gi|172036587	unknown	unknown	ND	ND	ND	-5.20951	-3.67598	ND	-3.7098	ND	ND	-5.23527	ND	-4.56284	ND
cce_3967	gi|172038880	unknown	unknown	-4.32792	ND	ND	ND	ND	ND	ND	ND	ND	-3.70948	-4.33848	-4.41043	ND
cce_1461	gi|172036376	unknown	unknown	-1.55709	ND	ND	-2.27805	ND	ND	ND	ND	-5.24669	ND	ND	-4.32667	ND
cce_0730	gi|172035646	unknown	unknown	0.655056	0.0389183	ND	ND	ND	-1.48802	ND	ND	-4.56253	-3.96141	-3.7026	-3.8664	ND
cce_3734	gi|172038647	unknown	unknown	-3.66525	-3.95432	-3.56998	-3.69491	-4.15843	-3.85851	-3.49608	ND	-4.13702	ND	-4.54213	-3.82117	ND
cce_3299	gi|172038212	unknown	unknown	ND	-2.82571	ND	ND	ND	-3.384	ND	ND	ND	ND	ND	-3.75796	ND
cce_3643	gi|172038556	unknown	unknown	ND	-5.13326	ND	ND	-3.37112	-1.86327	ND	ND	ND	ND	ND	-3.63749	ND
cce_2034	gi|172036949	unknown	unknown	-3.59016	ND	ND	ND	-3.70027	-5.1023	ND	-3.72906	-3.49606	-2.94355	-1.34293	-3.52381	ND
cce_4688	gi|172039601	unknown	unknown	ND	ND	ND	ND	ND	ND	ND	-1.86521	-2.58478	-1.87801	-2.64177	-3.49023	ND
cce_4220	gi|172039133	unknown	unknown	ND	ND	-3.53422	ND	ND	ND	ND	ND	ND	ND	ND	-3.34004	ND
cce_4161	gi|172039074	unknown	unknown	ND	ND	ND	ND	ND	ND	ND	-4.82779	-3.68918	-3.40465	-3.40059	-3.33276	ND
cce_1353	gi|172036268	unknown	unknown	ND	ND	ND	ND	ND	ND	ND	ND	-3.01707	ND	-4.69018	-3.29438	ND
cce_4550	gi|172039463	unknown	unknown	ND	-5.50802	ND	ND	ND	ND	ND	ND	-3.75845	ND	-3.04329	-3.28678	ND
cce_4506	gi|172039419	unknown	unknown	ND	ND	ND	-3.4404	-5.20967	-3.54418	ND	ND	-5.70246	-4.03289	-3.97888	-3.19456	ND
cce_4613	gi|172039526	unknown	unknown	ND	ND	ND	-5.23585	ND	-4.00182	-3.57073	ND	-3.71942	-3.56603	ND	-3.12516	ND
cce_2930	gi|172037843	unknown	unknown	ND	ND	ND	-4.07217	ND	ND	ND	-2.68923	ND	ND	ND	-3.09597	ND
cce_2538	gi|172037451	unknown	unknown	-3.4816	ND	ND	ND	ND	-3.79206	-3.81576	ND	-4.84364	-3.18828	-3.32323	-2.92919	ND
cce_3747	gi|172038660	unknown	unknown	-2.76626	-3.24004	-3.08621	-2.731	-3.21075	-2.75598	-3.45065	-2.85649	-2.76989	-3.30145	-2.18503	-2.91326	ND
cce_0512	gi|172035428	unknown	unknown	ND	ND	ND	ND	ND	ND	ND	ND	ND	-3.35041	ND	-2.84098	ND
cce_3236	gi|172038149	unknown	unknown	ND	-4.72501	ND	ND	ND	ND	ND	ND	ND	ND	ND	-2.83529	ND
cce_1949	gi|172036864	unknown	unknown	ND	ND	ND	ND	ND	ND	ND	ND	-0.603054	-2.4675	ND	-2.53246	ND
cce_4094	gi|172039007	unknown	unknown	-4.33205	ND	-3.98517	-4.00886	-3.15197	-3.39402	ND	-5.83856	-3.16764	-3.24106	-3.77302	-2.3386	ND
cce_2085	gi|172037000	unknown	unknown	-3.8477	ND	-3.12346	ND	ND	ND	ND	-2.4256	-2.47865	-2.78764	-1.91808	-1.89092	ND
cce_0975	gi|172035891	unknown	unknown	-2.27038	-2.47942	ND	ND	-2.81572	ND	ND	-2.86098	-4.39626	-3.09215	-3.24589	-1.86852	ND
cce_0616	gi|172035532	unknown	unknown	ND	ND	ND	ND	ND	-4.54013	ND	-3.59698	ND	-1.70776	-1.76014	-1.69616	ND
cce_4619	gi|172039532	unknown	unknown	-2.52445	-2.66811	-1.83304	-1.82272	-2.00426	-1.64574	-2.00395	ND	-1.68477	-1.33641	-0.281776	-1.55867	ND
cce_1012	gi|172035928	unknown	unknown	-1.83149	-1.78755	-1.42916	-1.06709	-1.36054	-1.47678	-1.17298	-1.17208	-1.04279	-1.20177	ND	-0.839034	ND
cce_3515	gi|172038428	unknown	unknown	-1.30918	ND	-1.67177	-0.841961	-1.20689	-0.802366	-1.048	-0.747377	ND	-0.958155	-1.16382	-0.826588	ND
cce_3416	gi|172038329	unknown	unknown	-1.13442	-1.3295	-1.67103	-1.27293	-1.2212	-1.17273	ND	-0.942416	ND	-1.08236	-0.767793	-0.812181	ND
cce_3402	gi|172038315	unknown	unknown	-1.76097	ND	ND	ND	ND	ND	ND	ND	-2.33355	ND	-4.4457	-0.565884	ND
cce_3004	gi|172037917	unknown	unknown	ND	ND	ND	ND	ND	ND	ND	ND	ND	-0.0300893	ND	-0.083155	ND
cce_0058	gi|172034975	unknown	unknown	ND	ND	ND	-5.29412	-4.69373	ND	ND	ND	ND	ND	-6.51789	ND	ND
cce_1617	gi|172036532	unknown	unknown	-2.47891	-2.17443	-3.5213	ND	ND	-3.27625	ND	ND	ND	ND	-5.44405	ND	ND
cce_0506	gi|172035422	unknown	unknown	ND	ND	ND	ND	-5.23254	-4.47285	ND	ND	ND	-5.26219	-4.12887	ND	ND
cce_4601	gi|172039514	unknown	unknown	-3.28463	-4.51246	-2.37524	-0.12491	-3.93265	-3.7371	ND	-3.3951	ND	ND	-4.04653	ND	ND
cce_2419	gi|172037332	unknown	unknown	ND	-2.98921	-3.81195	-4.58326	ND	ND	ND	ND	-3.89764	-3.79803	-3.99381	ND	ND
cce_2947	gi|172037860	unknown	unknown	ND	-4.5263	ND	ND	-4.79591	ND	ND	ND	ND	ND	-3.85671	ND	ND
cce_4394	gi|172039307	unknown	unknown	-3.66529	-4.15438	-5.5122	-5.29082	ND	-5.58887	-3.39293	-3.49254	-3.69447	-3.84131	-3.49467	ND	ND
cce_3711	gi|172038624	unknown	unknown	-3.93557	-3.89965	ND	-4.20363	-3.01621	-4.05447	-2.72278	ND	-3.05838	-2.60552	-3.10957	ND	ND
cce_5172	gi|172055257	unknown	unknown	ND	ND	ND	ND	ND	ND	-3.25125	ND	ND	-3.84381	-2.77937	ND	ND
cce_3185	gi|172038098	unknown	unknown	-3.12295	ND	-3.85895	ND	-3.59352	-4.19728	ND	ND	-2.72662	ND	-2.68894	ND	ND
cce_0377	gi|172035293	unknown	unknown	ND	ND	ND	ND	ND	ND	-3.58108	ND	ND	-3.59818	-2.10887	ND	ND
cce_0340	gi|172035256	unknown	unknown	-3.38347	-2.41853	-2.43683	ND	-5.91496	ND	-4.97271	-3.30298	-2.74924	ND	-1.95265	ND	ND
cce_4503	gi|172039416	unknown	unknown	ND	ND	ND	ND	-2.03674	ND	ND	ND	-2.02376	ND	-1.7736	ND	ND
cce_3207	gi|172038120	unknown	unknown	ND	ND	-2.60618	ND	ND	ND	-2.02881	ND	-1.50213	-1.53473	-1.42589	ND	ND
cce_2984	gi|172037897	unknown	unknown	ND	-3.48804	ND	ND	ND	ND	ND	ND	ND	ND	-1.40725	ND	ND
cce_1724	gi|172036639	unknown	unknown	ND	ND	-3.04357	-2.37326	-0.00884668	-1.30359	-0.978387	ND	ND	-3.49555	-1.36038	ND	ND
cce_0822	gi|172035738	unknown	unknown	ND	-1.39973	ND	ND	ND	ND	ND	ND	ND	-0.967711	-1.27713	ND	ND
cce_0710	gi|172035626	unknown	unknown	-1.7647	-2.45835	-1.51616	-1.48907	-0.700703	ND	-0.491433	-0.903629	ND	-0.319075	-0.67127	ND	ND
cce_0609	gi|172035525	unknown	unknown	-1.71779	-1.31702	-1.37393	-1.12286	-0.77604	-0.91234	-0.547032	-0.89553	-0.84367	-0.784548	-0.546647	ND	ND
cce_0525	gi|172035441	unknown	unknown	ND	-3.14651	ND	ND	ND	ND	ND	ND	-0.963648	-1.03849	-0.482266	ND	ND
cce_0862	gi|172035778	unknown	unknown	-0.200302	-0.469079	-0.479076	-0.208443	ND	ND	ND	ND	ND	-0.188634	-0.375713	ND	ND
cce_1036	gi|172035952	unknown	unknown	-1.93529	ND	ND	ND	ND	ND	ND	ND	ND	ND	-0.125296	ND	ND
cce_3936	gi|172038849	unknown	unknown	0.64373	0.202557	0.319059	0.200788	0.153475	0.160905	ND	ND	0.0315982	-0.0914151	-0.104442	ND	ND
cce_1369	gi|172036284	unknown	unknown	-5.37943	ND	ND	ND	ND	ND	ND	-5.08995	-5.25921	-4.58841	ND	ND	ND
cce_2436	gi|172037349	unknown	unknown	ND	ND	ND	ND	ND	-6.39967	ND	ND	ND	-4.35939	ND	ND	ND
cce_2252	gi|172037167	unknown	unknown	ND	-4.13894	ND	ND	ND	ND	ND	ND	0.00177897	-4.23475	ND	ND	ND
cce_4418	gi|172039331	unknown	unknown	ND	ND	ND	ND	ND	-3.67903	ND	ND	ND	-3.90157	ND	ND	ND
cce_3029	gi|172037942	unknown	unknown	ND	ND	ND	-2.99985	ND	ND	ND	ND	-2.50258	-2.59026	ND	ND	ND
cce_1636	gi|172036551	unknown	unknown	-2.09963	-2.08025	ND	ND	-1.84897	ND	-1.85932	-1.38824	ND	-1.92483	ND	ND	ND
cce_3927	gi|172038840	unknown	unknown	0.696885	0.0364403	-0.13579	-0.77058	0.229469	ND	ND	-0.248601	ND	-1.51061	ND	ND	ND
cce_1009	gi|172035925	unknown	unknown	-2.09098	-1.36124	ND	-2.39616	-2.3869	-1.41234	-2.33073	ND	-1.33863	-1.31393	ND	ND	ND
cce_1477	gi|172036392	unknown	unknown	ND	-1.54363	-1.66936	-1.51481	ND	-0.638059	-1.259	ND	-0.923418	-1.24311	ND	ND	ND
cce_0904	gi|172035820	unknown	unknown	ND	0.86896	-4.54181	-3.3136	-4.5086	ND	ND	ND	ND	-1.21045	ND	ND	ND
cce_1158	gi|172036073	unknown	unknown	ND	ND	ND	-1.46349	ND	ND	ND	ND	-0.773229	-1.05494	ND	ND	ND
cce_1994	gi|172036909	unknown	unknown	ND	ND	ND	-0.286113	ND	ND	ND	ND	ND	-0.730561	ND	ND	ND
cce_1969	gi|172036884	unknown	unknown	ND	ND	ND	-0.55677	ND	-0.532239	ND	ND	ND	-0.620393	ND	ND	ND
cce_0019	gi|172034936	unknown	unknown	-2.23538	-1.4201	-0.941608	-0.751921	-0.82946	-0.114884	-0.227444	-0.4643	-0.248666	0.0902402	ND	ND	ND
cce_4428	gi|172039341	unknown	unknown	-4.75425	ND	ND	ND	ND	ND	-6.10097	ND	-4.09767	ND	ND	ND	ND
cce_2512	gi|172037425	unknown	unknown	-2.0274	-2.27154	ND	ND	ND	ND	ND	ND	-3.54395	ND	ND	ND	ND
cce_5165	gi|172055250	unknown	unknown	ND	-4.26766	ND	ND	ND	ND	ND	ND	-3.13387	ND	ND	ND	ND
cce_1964	gi|172036879	unknown	unknown	-2.49908	-3.54656	ND	ND	ND	ND	ND	ND	-2.32429	ND	ND	ND	ND
cce_1563	gi|172036478	unknown	unknown	-0.753099	-0.605903	-0.5932	-0.71144	-0.468364	-0.225559	-0.359334	ND	-0.57584	ND	ND	ND	ND
cce_3446	gi|172038359	unknown	unknown	-0.131002	0.198937	0.186027	-0.000927486	-0.569887	-0.616974	-0.400542	-0.0505768	-0.290234	ND	ND	ND	ND
cce_2334	gi|172037249	unknown	unknown	ND	ND	ND	-4.60963	ND	ND	ND	-3.9835	ND	ND	ND	ND	ND
cce_0118	gi|172035035	unknown	unknown	ND	-3.26473	ND	ND	ND	ND	-3.44158	-3.31847	ND	ND	ND	ND	ND
cce_0264	gi|172035180	unknown	unknown	-2.10147	ND	ND	ND	ND	ND	-1.78433	-2.33253	ND	ND	ND	ND	ND
cce_1889	gi|172036804	unknown	unknown	-0.00895913	0.246403	0.438655	ND	0.197894	0.764044	-0.314898	-0.162257	ND	ND	ND	ND	ND
cce_4696	gi|172039609	unknown	unknown	ND	ND	ND	ND	ND	-3.44427	-3.06796	ND	ND	ND	ND	ND	ND
cce_0280	gi|172035196	unknown	unknown	-2.46857	ND	ND	ND	-3.15427	ND	-2.50322	ND	ND	ND	ND	ND	ND
cce_1589	gi|172036504	unknown	unknown	-2.56106	ND	ND	ND	ND	ND	-2.49184	ND	ND	ND	ND	ND	ND
cce_1006	gi|172035922	unknown	unknown	ND	ND	ND	-1.10789	ND	-2.19472	-1.72838	ND	ND	ND	ND	ND	ND
cce_2640	gi|172037553	unknown	unknown	-2.23971	ND	ND	ND	ND	ND	-1.48261	ND	ND	ND	ND	ND	ND
cce_4747	gi|172039660	unknown	unknown	ND	ND	ND	ND	-4.62761	-5.31976	ND	ND	ND	ND	ND	ND	ND
cce_4915	gi|172055000	unknown	unknown	ND	ND	ND	ND	-5.06809	-3.45381	ND	ND	ND	ND	ND	ND	ND
cce_3443	gi|172038356	unknown	unknown	ND	ND	-1.73722	ND	-4.1333	-3.10745	ND	ND	ND	ND	ND	ND	ND
cce_1707	gi|172036622	unknown	unknown	-0.16676	-0.555244	-0.465368	-0.493974	-1.26664	-1.04319	ND	ND	ND	ND	ND	ND	ND
cce_2629	gi|172037542	unknown	unknown	-2.75266	ND	ND	ND	-3.24435	ND	ND	ND	ND	ND	ND	ND	ND
cce_2784	gi|172037697	unknown	unknown	-2.86694	-2.09856	-1.75604	-1.92466	-2.40054	ND	ND	ND	ND	ND	ND	ND	ND
cce_1580	gi|172036495	unknown	unknown	ND	-1.38031	ND	ND	-1.54198	ND	ND	ND	ND	ND	ND	ND	ND
cce_0317	gi|172035233	unknown	unknown	-1.82756	ND	ND	ND	-0.711129	ND	ND	ND	ND	ND	ND	ND	ND
cce_1252	gi|172036167	unknown	unknown	ND	ND	-0.0463618	ND	-0.294492	ND	ND	ND	ND	ND	ND	ND	ND
cce_1300	gi|172036215	unknown	unknown	ND	-0.49549	-0.877622	-1.63928	-0.126743	ND	ND	ND	ND	ND	ND	ND	ND
cce_2552	gi|172037465	unknown	unknown	ND	-1.05251	-0.647822	-0.79561	-0.0882428	ND	ND	ND	ND	ND	ND	ND	ND
cce_0911	gi|172035827	unknown	unknown	ND	0.284238	-0.130672	0.137483	-0.0235653	ND	ND	ND	ND	ND	ND	ND	ND
cce_3657	gi|172038570	unknown	unknown	ND	-3.63873	ND	-5.22535	ND	ND	ND	ND	ND	ND	ND	ND	ND
cce_0235	gi|172035151	unknown	unknown	ND	-3.06122	-2.28493	-3.04728	ND	ND	ND	ND	ND	ND	ND	ND	ND
cce_4096	gi|172039009	unknown	unknown	-0.881939	ND	ND	-2.62279	ND	ND	ND	ND	ND	ND	ND	ND	ND
cce_0160	gi|172035077	unknown	unknown	ND	-4.27728	-3.74866	ND	ND	ND	ND	ND	ND	ND	ND	ND	ND
cce_2371	gi|172037286	unknown	unknown	ND	-0.828428	-2.67164	ND	ND	ND	ND	ND	ND	ND	ND	ND	ND
cce_4559	gi|172039472	unknown	unknown	-0.0646366	-0.341657	ND	ND	ND	ND	ND	ND	ND	ND	ND	ND	ND
cce_0607	gi|172035523		putative ribonuclease H	-3.36486	-3.42166	-3.10405	-3.12481	-3.47105	-3.22638	-3.02844	-3.75742	-3.57533	-3.16837	-4.50657	-3.39304	-4.47544
cce_1018	gi|172035934		putative 2-phosphosulfolactate phosphatase	ND	ND	ND	ND	ND	ND	ND	ND	ND	ND	-4.05796	-2.51997	-4.30298
cce_4657	gi|172039570		putative peptidase C14, caspase catalytic	-4.16021	-5.92066	-4.4649	-3.93403	-4.4683	-4.07376	-4.87371	-4.3476	-4.22745	-3.94934	-4.05376	-4.24537	-3.94061
cce_2778	gi|172037691		putative involved in polyketide (linear poly-beta-ketones) synthesis	-3.50519	-4.7664	-3.7995	-3.92524	-4.14472	-3.91386	-4.8877	-5.12312	-3.78215	-3.83933	-3.59285	-5.2275	-3.63277
cce_2062	gi|172036977		putative aldose 1-epimerase	-4.02633	ND	-4.39463	-4.36895	ND	-3.37097	-4.22147	-5.31381	-4.58127	-4.55225	ND	-2.35966	-3.42884
cce_3744	gi|172038657		putative Glycosyl transferase, group 1	ND	ND	ND	ND	ND	-2.97498	-2.70326	ND	-3.0334	ND	-2.9285	-2.73717	-3.17215
cce_0661	gi|172035577		putative GatB/Yqey	-3.7912	-3.4277	-3.04215	-2.94821	-3.05898	-3.08391	-3.09645	-3.60158	-3.06439	-2.91528	-3.35091	-2.92793	-3.06682
cce_0872	gi|172035788		putative UCP014873	ND	ND	-3.27248	ND	ND	ND	ND	-2.83112	ND	ND	ND	ND	-2.70712
cce_3985	gi|172038898		putative Glycosyl transferase, group 1	ND	ND	-4.42232	-2.86425	-2.93869	-2.20444	-2.11036	-3.53434	-3.42639	-3.67148	-2.83318	-2.30763	-2.50507
cce_2266	gi|172037181		putative glucokinase regulatory-like protein	ND	ND	ND	ND	-3.22947	-4.05458	ND	ND	ND	ND	-2.62982	-1.56469	-2.44051
cce_0268	gi|172035184		putative HAD-superfamily phosphatase subfamily IIIA protein	ND	-3.20701	-2.53441	ND	-1.38934	-2.80939	-2.27065	ND	-2.81379	ND	-2.21384	ND	-2.35284
cce_2444	gi|172037357		ThiamineS-like protein	-2.30212	-1.97984	-2.09115	-2.12263	-1.97934	-1.88616	-2.04523	-1.87269	-2.40649	-1.96123	-2.12719	-1.60518	-2.14403
cce_1364	gi|172036279		putative 60 kD inner membrane insertion protein	-3.03114	-2.71543	-2.48026	-2.85272	-2.28504	-2.16724	-2.48416	-2.47137	-2.36626	-2.37345	-2.28784	-2.00475	-1.98958
cce_4555	gi|172039468		putative polysaccharide pyruvyl transferase	-2.87863	-2.95158	-3.21502	-2.98713	-2.16898	-1.28115	-2.13594	-2.393	-2.0778	-2.12879	-2.01157	-1.84063	-1.76744
cce_3606	gi|172038519		putative Band 7 protein	-1.16797	-0.823718	-1.11498	-1.70622	-1.49273	-1.48943	-1.09959	-0.804099	-1.45185	-1.67735	ND	-0.275381	-1.1927
cce_2225	gi|172037140		phosphoketolase	-1.66224	-1.58573	-1.90503	-1.54306	-0.929956	-0.98847	-0.7626	-0.914541	-1.23079	-1.13087	-0.862511	-0.638053	-0.873957
cce_1811	gi|172036726		putative BolA-like protein	-0.234783	-0.666844	-0.675237	ND	-0.746508	-0.759125	-0.56268	-0.388043	ND	-0.457572	ND	ND	-0.397836
cce_1031	gi|172035947		putative PspA/IM30	-1.6621	-0.663676	-1.01713	-0.606618	-0.686571	-0.564086	-0.584284	-0.862952	-0.636744	-0.59848	-0.39053	-0.471491	0.0387754
cce_1568	gi|172036483		putative nonspecific acid phosphatase	ND	ND	-6.39271	-4.70887	-4.52911	ND	ND	ND	ND	ND	ND	-5.36721	ND
cce_2515	gi|172037428		Carotenoid oxygenase	ND	ND	ND	ND	ND	ND	ND	ND	ND	-4.37103	-3.69655	-4.66403	ND
cce_1336	gi|172036251		putative RNA-binding S4 protein	ND	-1.0279	ND	-4.62764	-5.92977	ND	ND	ND	ND	ND	ND	-4.60287	ND
cce_1057	gi|172035973		putative L-asparaginase II	-4.57443	-2.74005	-4.07057	-5.17805	-5.67048	-4.70903	-3.52887	ND	-4.50393	-3.95242	-3.76267	-4.16265	ND
cce_1288	gi|172036203		putative lipoxygenase	ND	ND	ND	-6.03396	ND	ND	-4.1421	ND	ND	-3.85862	ND	-4.02868	ND
cce_2039	gi|172036954		putative six-hairpin glycosidase familly protein	ND	-2.24144	-1.47007	-1.81311	-2.71023	-3.72776	-4.17806	-3.65454	-4.6466	-3.79313	-4.111	-3.50217	ND
cce_1445	gi|172036360		putative dienelactone hydrolase	ND	ND	ND	ND	ND	ND	0.112418	ND	-0.124459	ND	-0.336307	ND	ND
cce_0453	gi|172035369		putative transcriptional regulator AbrB	-5.56614	-3.81925	-5.19264	-5.06505	ND	-9.78019	-10.6728	ND	ND	-4.99365	ND	ND	ND
cce_1556	gi|172036471		putative sensor protein	ND	ND	ND	ND	ND	-4.78054	-4.18758	-2.95402	-4.19268	-3.42778	ND	ND	ND
cce_0861	gi|172035777		putative twin-arginine translocation protein TatA/E	-2.10616	-2.7278	-3.12639	-2.26837	-2.65062	-2.8274	-2.31355	-1.85226	-2.53643	-1.26902	ND	ND	ND
cce_3881	gi|172038794		putative basic membrane lipoprotein	-4.35679	ND	ND	-4.15589	ND	ND	ND	-2.08012	-2.04407	ND	ND	ND	ND
cce_0173	gi|172035090		putative methionine sulfoxide reductase B	ND	-1.31507	-0.992463	-0.482756	-0.881235	-0.443351	ND	-0.469221	-1.05085	ND	ND	ND	ND
cce_1613	gi|172036528		Peptidase M61, glycyl monoaminopeptidase	ND	ND	ND	ND	ND	-2.45483	-2.10158	ND	ND	ND	ND	ND	ND
cce_1005	gi|172035921		putative iron-sulfur assembly protein	-2.76407	ND	ND	-1.65491	ND	-2.38006	ND	ND	ND	ND	ND	ND	ND
cce_3672	gi|172038585		putative Tic22-like protein	ND	-3.85912	-2.38228	ND	-2.5299	ND	ND	ND	ND	ND	ND	ND	ND
cce_1108	gi|172036023		putative LytB protein	ND	ND	ND	ND	-0.43504	ND	ND	ND	ND	ND	ND	ND	ND
		Table S1. List of all the 721 labeled proteins with their ORF, gene identifier, functional annotation, protein description, and the log2 transformed RIA values across different time points. RIA was calculated as the ratio of the heavy peptide intensity (IH) to the sum of heavy and light peptides intensity (IH+IL); (RIA = IH/(IH+IL)). The consecutive diurnal cycles are labeled as D1, D2, and D3 fo…
