# Supplementary material for: Dynamic proteomic profiling of a unicellular cyanobacterium Cyanothece ATCC51142 across light-dark diurnal cycles
Source: BMC Syst Biol. 2011 Dec 1;5:194. doi: 10.1186/1752-0509-5-194 (PMC3261843; doi:10.1186/1752-0509-5-194)
Supplement: Additional file 2 — Table S1. List of all the 2837 labeled peptides with their ORF, functional annotations, protein descriptions, and the actual RIA values across different time points. RIA was calculated as mentioned before, and are the actual values which were used for given log2 transformation and rollup into proteins as listed in the Additional file 2, Table S2. ** ORFs are labeled according to the deposited genome sequence in GenBank (accession nos. CP000806 - CP000811). [file 1752-0509-5-194-S2.XLS]

## Sheet: Sheet1
Peptide sequence	ORF**	Functional categories	Protein description	D1-1	D1-5	D1-9	L1-1	L1-5	L1-9	D2-1	D2-5	D2-9	L2-1	L2-5	L2-9	D3-1
NTTDKPIGVGFGISEPEHALQVK	cce_2130	Amino acid biosynthesis: Aromatic amino acid family	tryptophan synthase alpha subunit	0.0124641		0.00791312	0.00629011	0.014462	0.0150629	0.0154472	0.0188942		0.0218275	0.0483078	0.0516013	0.044864
RAELDIDQVIPIAQEVITAIAQTGDK	cce_2314	Amino acid biosynthesis: Aromatic amino acid family	histidinol dehydrogenase		0.0344074	0.0396723		0.0660063	0.0741348		0.123684	0.111036	0.104639		0.12015	0.101308
GNTFGHLFR	cce_4200	Amino acid biosynthesis: Aromatic amino acid family	chorismate synthase												0.176747
LYQGNYQQSEVYNENPVEVAR	cce_4140	Amino acid biosynthesis: Aromatic amino acid family	phosphoribosylformimino-5-aminoimidazole carboxamide ribotide isomerase		0.0346048			0.0600194			0.0454029			0.104297
LYPDPVSTK	cce_3292	Amino acid biosynthesis: Aromatic amino acid family	histidinol phosphate aminotransferase		0.108113	0.128777		0.0825708		0.210857				0.182591
TVTSESEETTLAAK	cce_4200	Amino acid biosynthesis: Aromatic amino acid family	chorismate synthase								0.098785		0.0937547
ITPIPSVGLYVPR	cce_2314	Amino acid biosynthesis: Aromatic amino acid family	histidinol dehydrogenase									0.310597
FILPTDIGQVEIREGVPSEVITR	cce_4440	Amino acid biosynthesis: Aromatic amino acid family	3-dehydroquinate synthase		0.0139051	0.0292101		0.0346898
SLSIDTQGANVNAH	cce_0510	Amino acid biosynthesis: Aspartate family	homoserine kinase								0.0915895	0.110419	0.113555		0.124048	0.127967
AVSQAEDMMLVGAVDKNPNYR	cce_2936	Amino acid biosynthesis: Aspartate family	dihydrodipicolinate reductase				0.121296		0.0139879		0.0239934				0.0447488
IQTLAGIIIPR	cce_4146	Amino acid biosynthesis: Aspartate family	diaminopimelate epimerase	0.0366567											0.0780902
TKYGPVAGEPGLR	cce_2693	Amino acid biosynthesis: Aspartate family	aspartate aminotransferase		0.0318404								0.128314		0.098687
IAESVGNFPIMLYNIPGR	cce_0294	Amino acid biosynthesis: Aspartate family	dihydrodipicolinate synthase					0.0408967	0.0221824	0.0218654	0.0846831	0.0763309	0.0674543		0.105506
EIPTTLTKGEEK	cce_4146	Amino acid biosynthesis: Aspartate family	diaminopimelate epimerase												0.172022
KAFEDILPDEIVWR	cce_4003	Amino acid biosynthesis: Aspartate family	asparagine synthetase		0.125175	0.0810812									0.711365
LAEGTPVIVNTTAETDYK	cce_2693	Amino acid biosynthesis: Aspartate family	aspartate aminotransferase	0.0329254		0.0233981			0.0417408	0.0517983	0.0640791	0.0747781	0.0977401	0.0796277
TLSYGDAIFNIAR	cce_0510	Amino acid biosynthesis: Aspartate family	homoserine kinase	0.0318976		0.0356094					0.0816164		0.0855428	0.084741
AHSEAINLEFKAPFSVAQAR	cce_0293	Amino acid biosynthesis: Aspartate family	aspartate-semialdehyde dehydrogenase, USG-1 related		0.0725168	0.0432791	0.0639076				0.0719242	0.1489	0.165369
NYFPMPIDASGKDDVLVGR	cce_0293	Amino acid biosynthesis: Aspartate family	aspartate-semialdehyde dehydrogenase, USG-1 related	0.0834175		0.105405			0.220283	0.181083	0.250548	0.21591	0.222109
AFVIIPDGYVALGK	cce_1455	Amino acid biosynthesis: Aspartate family	threonine synthase				0.172527					0.374428
VGFVVGNAEIIQGLR	cce_3727	Amino acid biosynthesis: Aspartate family	aminotransferase	0.0127617							0.0644305
VLAGTGANSTQHAVEMTEK	cce_0294	Amino acid biosynthesis: Aspartate family	dihydrodipicolinate synthase					0.0630527			0.109616
LEGVETVGK	cce_4146	Amino acid biosynthesis: Aspartate family	diaminopimelate epimerase								0.170963
SLVYGLEK	cce_2936	Amino acid biosynthesis: Aspartate family	dihydrodipicolinate reductase					0.00212993		0.00363339
LAEGTPVIVNTTAETDYKITPEQLR	cce_2693	Amino acid biosynthesis: Aspartate family	aspartate aminotransferase		0.0192542
GPDANGIFVVPDGSGILGHQR	cce_4003	Amino acid biosynthesis: Aspartate family	asparagine synthetase	0.141418
WADRPVLV	cce_4003	Amino acid biosynthesis: Aspartate family	asparagine synthetase	0.240772
VLSFAHGFNIHFGQIVPPETVDVIMVAPK	cce_2120	Amino acid biosynthesis: Branched chain family	ketol-acid reductoisomerase		0.030436	0.0193708	0.0224232	0.0347	0.00836757	0.0191782	0.0237938	0.0297057	0.0269555	0.0283732	0.0348163	0.0197381
EFVLENQSGKPGFTAMRR	cce_2120	Amino acid biosynthesis: Branched chain family	ketol-acid reductoisomerase													0.0303653
MHTFLPIAYFENQFVPFENAK	cce_1614	Amino acid biosynthesis: Branched chain family	branched-chain amino acid aminotransferase		0.0348944	0.038326	0.0418397	0.0558489	0.0597371	0.0599956	0.068905	0.0919351	0.101588	0.076172	0.0699567	0.053645
EFVLENQSGKPGFTAMR	cce_2120	Amino acid biosynthesis: Branched chain family	ketol-acid reductoisomerase	0.0305553	0.0851762	0.0348269	0.0113092	0.0180024	0.0417023	0.0639869	0.0713469	0.0655285	0.0778621	0.0404608		0.08116
AVYQEDIEPNLREGK	cce_2120	Amino acid biosynthesis: Branched chain family	ketol-acid reductoisomerase	0.0275653	0.033309	0.0462171	0.0370613	0.0532565	0.0620925	0.0728917	0.0898903	0.0923183	0.0849948	0.116729	0.108048	0.0999043
MRDSISNTAEYGDLTRGPR	cce_2120	Amino acid biosynthesis: Branched chain family	ketol-acid reductoisomerase	0.0271449	0.037735	0.0386763	0.0275514	0.0466236	0.0581258	0.0594243	0.0617251	0.0663035	0.0944783	0.0598252		0.10585
MRDSISNTAEYGDLTR	cce_2120	Amino acid biosynthesis: Branched chain family	ketol-acid reductoisomerase	0.0203613	0.0359934	0.0632428	0.0544342	0.0360715	0.0452519	0.0495962	0.0740228	0.0830534	0.0948677	0.0881334	0.101134	0.118054
AVYQEDIEPNLR	cce_2120	Amino acid biosynthesis: Branched chain family	ketol-acid reductoisomerase										0.0597244			0.160791
AMFSWLKDK	cce_2120	Amino acid biosynthesis: Branched chain family	ketol-acid reductoisomerase	0.0832585	0.0834769	0.123102	0.1398	0.111071	0.162746	0.217785	0.24363	0.263976		0.27992		0.343986
TEAVESGFDEAILMNSQGK	cce_1614	Amino acid biosynthesis: Branched chain family	branched-chain amino acid aminotransferase					0.0647606		0.0286622					0.0538703
QEAEHPIEEVGKDLR	cce_2120	Amino acid biosynthesis: Branched chain family	ketol-acid reductoisomerase			0.0371767	0.0337525	0.0413519	0.0443601						0.0652232
DSISNTAEYGDLTR	cce_2120	Amino acid biosynthesis: Branched chain family	ketol-acid reductoisomerase	0.0477886		0.0381644	0.0432473	0.0444839				0.128051			0.111087
DSGINVVVGLYPGSK	cce_2120	Amino acid biosynthesis: Branched chain family	ketol-acid reductoisomerase						0.0339381	0.1037	0.109968	0.169326	0.14161	0.141515	0.144112
AMFSWLK	cce_2120	Amino acid biosynthesis: Branched chain family	ketol-acid reductoisomerase										0.198638		0.16756
GNLASEGAVAK	cce_4400	Amino acid biosynthesis: Branched chain family	dihydroxyacid dehydratase			0.220115	0.226814		0.321451		0.471685				0.451231
DRVTLMGK	cce_3617	Amino acid biosynthesis: Branched chain family	3-isopropylmalate dehydrogenase				0.0453929	0.0665706	0.113911	0.0904927		0.116617		0.145373
SLNAAAMAISK	cce_4227	Amino acid biosynthesis: Branched chain family	acetolactate synthase large subunit		0.184111									0.386607
SAFVLVNAIR	cce_4400	Amino acid biosynthesis: Branched chain family	dihydroxyacid dehydratase											0.441211
LSIATHALHYGTAAFGGMR	cce_1614	Amino acid biosynthesis: Branched chain family	branched-chain amino acid aminotransferase										0.0158397
ELTGGIYFGEPK	cce_3617	Amino acid biosynthesis: Branched chain family	3-isopropylmalate dehydrogenase						0.0551798	0.111267			0.106527
YGLNEPK	cce_3617	Amino acid biosynthesis: Branched chain family	3-isopropylmalate dehydrogenase									0.116268
MHIESHQYLDLVAMFAPVTK	cce_4227	Amino acid biosynthesis: Branched chain family	acetolactate synthase large subunit									0.169384
STSVAAGLR	cce_4227	Amino acid biosynthesis: Branched chain family	acetolactate synthase large subunit									0.487224
NGTLITPGFEQDILEGITR	cce_1614	Amino acid biosynthesis: Branched chain family	branched-chain amino acid aminotransferase						0.244863		0.0578197
GIPLVGDDIDTDRIIPAR	cce_4582	Amino acid biosynthesis: Branched chain family	3-isopropylmalate dehydratase, small subunit	0.0546795	0.0882177	0.0765601	0.0994151	0.147724		0.194812	0.217198
VMNVADAASAADWIMILLPDEVQK	cce_2120	Amino acid biosynthesis: Branched chain family	ketol-acid reductoisomerase							0.0309916
QILREIQSGQFAR	cce_2120	Amino acid biosynthesis: Branched chain family	ketol-acid reductoisomerase		0.00419669		0.00731686	0.0235383
DSISNTAEYGDLTRGPR	cce_2120	Amino acid biosynthesis: Branched chain family	ketol-acid reductoisomerase	0.00871254	0.0332314			0.0389095
ISAAYITSALAK	cce_1614	Amino acid biosynthesis: Branched chain family	branched-chain amino acid aminotransferase	0.0548208	0.0871738		0.088884
AVEYLQSTGIGDTAFFGPEAEFFVFDDVR	cce_4432	Amino acid biosynthesis: Glutamate family / Nitrogen assimilation	glutamine synthetase, glutamate--ammonia ligase	0.00314835	0.0116086	0.00441501	0.020772			0.012117	0.0157987				0.00797402	0.0128293
TVTFMPKPLFNDNGSGMHTHQSIWK	cce_4432	Amino acid biosynthesis: Glutamate family / Nitrogen assimilation	glutamine synthetase, glutamate--ammonia ligase												0.0402042	0.0326803
VQFTPHLIPMVR	cce_0064	Amino acid biosynthesis: Glutamate family / Nitrogen assimilation	N-acetyl-gamma-glutamyl-phosphate reductase	0.0281989		0.0217908	0.0246259		0.0802697	0.0600088		0.0255503	0.077764	0.0899005	0.104196	0.0469454
VEAIIRPFKLDEVK	cce_1775	Amino acid biosynthesis: Glutamate family / Nitrogen assimilation	nitrogen regulatory protein P-II	0.0155144	0.00690801	0.0184075			0.0150806	0.0367283	0.0367712	0.0387788	0.0341007	0.0227915	0.0406765	0.0536271
SGAVESLVEDATAEFVTDYAFK	cce_4370	Amino acid biosynthesis: Glutamate family / Nitrogen assimilation	argininosuccinate synthetase	0.0218891	0.0206792	0.03366	0.0362038	0.0269432	0.0334285	0.0406703	0.0457025	0.04493	0.0534726	0.0465477	0.0580966	0.0690763
IALVNAGIVGMTISEVR	cce_1775	Amino acid biosynthesis: Glutamate family / Nitrogen assimilation	nitrogen regulatory protein P-II	0.0323039	0.0301125	0.0369643	0.0338119	0.0395709	0.0375066	0.0595967	0.0644141	0.051852	0.0762514	0.0966216	0.0539333	0.0730811
DYQPLPMIIEQAK	cce_3251	Amino acid biosynthesis: Glutamate family / Nitrogen assimilation	ornithine carbamoyltransferase		0.0159574		0.0272914				0.027537	0.065314	0.0221799	0.075556	0.0818505	0.0775311
YRGSEYTVEFLQK	cce_1775	Amino acid biosynthesis: Glutamate family / Nitrogen assimilation	nitrogen regulatory protein P-II	0.0243971	0.0309402	0.0309988	0.0307773	0.0326644	0.0307161	0.0520935	0.0524723	0.0663089	0.0544003	0.0621615	0.0710244	0.081558
DLESLTLTSDVTHYKK	cce_4370	Amino acid biosynthesis: Glutamate family / Nitrogen assimilation	argininosuccinate synthetase													0.0833489
WNTGREEEGGNLGYKPGYK	cce_4432	Amino acid biosynthesis: Glutamate family / Nitrogen assimilation	glutamine synthetase, glutamate--ammonia ligase	0.0306362	0.030101	0.0376856	0.0343345	0.0450977	0.0440117	0.0625734	0.067391	0.0654283	0.0722503	0.0702694	0.0513314	0.0844277
EQTIAYGEKFGLDFPVKK	cce_4370	Amino acid biosynthesis: Glutamate family / Nitrogen assimilation	argininosuccinate synthetase	0.0342904	0.0499		0.0390924			0.060008	0.066139		0.0805571	0.0855734		0.108477
IRTGESDLEAI	cce_1775	Amino acid biosynthesis: Glutamate family / Nitrogen assimilation	nitrogen regulatory protein P-II	0.0188069		0.0269213	0.021703	0.0372828	0.0543177	0.0744193	0.0934863	0.0935327	0.0420665		0.0462808	0.130281
YQQDFEPLMPGFAYVPYNDIK	cce_3094	Amino acid biosynthesis: Glutamate family / Nitrogen assimilation	N-acetylornithine aminotransferase	0.0385731	0.0368752	0.0583787	0.034559	0.0649193	0.080127	0.0908433	0.0956993	0.130443	0.122719	0.157975	0.122963	0.183374
AAEGFIYIWGLPTR	cce_4370	Amino acid biosynthesis: Glutamate family / Nitrogen assimilation	argininosuccinate synthetase	0.0673849	0.108328	0.0677945	0.0704808	0.126641	0.272739	0.179694	0.258014	0.174532	0.316116	0.396937	0.334682	0.198157
LDNEVNPMR	cce_4432	Amino acid biosynthesis: Glutamate family / Nitrogen assimilation	glutamine synthetase, glutamate--ammonia ligase	0.0815571	0.0677242	0.0556147	0.0589542		0.0767112	0.164376	0.146912	0.180291	0.155788	0.189003	0.179374	0.210182
SASVRIPLSGPNPK	cce_4432	Amino acid biosynthesis: Glutamate family / Nitrogen assimilation	glutamine synthetase, glutamate--ammonia ligase	0.0761265	0.091418	0.0875001	0.0911563	0.100039	0.115878	0.15427	0.157216	0.41565	0.181334	0.176929	0.202051	0.228084
GVEETYSHLIYR	cce_4370	Amino acid biosynthesis: Glutamate family / Nitrogen assimilation	argininosuccinate synthetase	0.0711326	0.100228	0.103279	0.127654	0.110977	0.148057	0.172689	0.152488	0.216488	0.223078	0.222439	0.288114	0.269113
THTTLTENPAK	cce_3094	Amino acid biosynthesis: Glutamate family / Nitrogen assimilation	N-acetylornithine aminotransferase	0.0420249	0.317876	0.332019	0.957942		0.238179		0.606811		0.488103		0.550949	0.499096
EEEGGNLGYKPGYK	cce_4432	Amino acid biosynthesis: Glutamate family / Nitrogen assimilation	glutamine synthetase, glutamate--ammonia ligase	0.0198705							0.0231065		0.0351063		0.0143207
GSEYTVEFLQK	cce_1775	Amino acid biosynthesis: Glutamate family / Nitrogen assimilation	nitrogen regulatory protein P-II				0.0154335				0.0332809		0.0234463	0.0305247	0.030836
SIEAGPLEDPMTEPPEEIYLMTK	cce_4370	Amino acid biosynthesis: Glutamate family / Nitrogen assimilation	argininosuccinate synthetase			0.0274464			0.0336828			0.0513262	0.0486732		0.0548631
AQTPQEVLK	cce_4432	Amino acid biosynthesis: Glutamate family / Nitrogen assimilation	glutamine synthetase, glutamate--ammonia ligase	0.0907378	0.101148	0.102127	0.0996733	0.0731944	0.129373		0.192395	0.130544	0.202799	0.21951	0.235759
IPLSGPNPK	cce_4432	Amino acid biosynthesis: Glutamate family / Nitrogen assimilation	glutamine synthetase, glutamate--ammonia ligase	0.075844	0.0830946			0.0903011		0.213857		0.220583			0.260911
TLATITATGQPK	cce_3094	Amino acid biosynthesis: Glutamate family / Nitrogen assimilation	N-acetylornithine aminotransferase		0.325887		0.35051			0.451469	0.471433			0.611008	0.547736
DLESLTLTSDVTHYK	cce_4370	Amino acid biosynthesis: Glutamate family / Nitrogen assimilation	argininosuccinate synthetase											0.0108739
MIQDNNIKIIDLK	cce_4432	Amino acid biosynthesis: Glutamate family / Nitrogen assimilation	glutamine synthetase, glutamate--ammonia ligase	0.0341265		0.0234626		0.0278496						0.0202852
TIEEENILQNVQAR	cce_3094	Amino acid biosynthesis: Glutamate family / Nitrogen assimilation	N-acetylornithine aminotransferase	0.116461		0.133371		0.204037	0.108135		0.312882		0.158806	0.158737
GESEKISVGIIGASGYGGVQLVR	cce_0064	Amino acid biosynthesis: Glutamate family / Nitrogen assimilation	N-acetyl-gamma-glutamyl-phosphate reductase											0.570955
HTPEIEQISSDLAGHEVK	cce_0064	Amino acid biosynthesis: Glutamate family / Nitrogen assimilation	N-acetyl-gamma-glutamyl-phosphate reductase										0.0447613
QSDYSIYSPNLATYGEDDHFDHK	cce_4370	Amino acid biosynthesis: Glutamate family / Nitrogen assimilation	argininosuccinate synthetase	0.00818017	0.0136714	0.0177424	0.0137765	0.0194068	0.011717		0.0228416	0.0152047	0.0475294
ESLDAFIDHTQER	cce_4370	Amino acid biosynthesis: Glutamate family / Nitrogen assimilation	argininosuccinate synthetase		0.0473616	0.0341198	0.0449785	0.0388541	0.0506607	0.0817971		0.0999487	0.0899158
AIAQKDPTLFTDVR	cce_3094	Amino acid biosynthesis: Glutamate family / Nitrogen assimilation	N-acetylornithine aminotransferase		0.155526	0.13872		0.164686	0.219915	0.20664		0.280278	0.241515
GLIEAHFER	cce_4353	Amino acid biosynthesis: Glutamate family / Nitrogen assimilation	ferredoxin-dependent glutamate synthase				0.558306	0.461977					0.800474
EVPVNPDVLGVQAK	cce_4353	Amino acid biosynthesis: Glutamate family / Nitrogen assimilation	ferredoxin-dependent glutamate synthase	0.243336	0.408789	0.287023	0.472077	0.451167		0.768358		0.718018
IPIFQPYQINDELLQKADK	cce_3251	Amino acid biosynthesis: Glutamate family / Nitrogen assimilation	ornithine carbamoyltransferase				0.01138				0.0291549
VATPKDYQPLPMIIEQAK	cce_3251	Amino acid biosynthesis: Glutamate family / Nitrogen assimilation	ornithine carbamoyltransferase	0.020506	0.0181151	0.0184435	0.0268593	0.0328175			0.0398335
IPIFQPYQINDELLQK	cce_3251	Amino acid biosynthesis: Glutamate family / Nitrogen assimilation	ornithine carbamoyltransferase								0.0420406
ANALYESR	cce_4370	Amino acid biosynthesis: Glutamate family / Nitrogen assimilation	argininosuccinate synthetase								0.24025
SSPFSIDRNLLGR	cce_4370	Amino acid biosynthesis: Glutamate family / Nitrogen assimilation	argininosuccinate synthetase	0.374216			0.079617				0.248941
FATLIEAADYLMTYK	cce_4432	Amino acid biosynthesis: Glutamate family / Nitrogen assimilation	glutamine synthetase, glutamate--ammonia ligase		0.0313792	0.00210461			0.0169328	0.0163227
QSDYSIYSPNLATYGEDDHFDHKAAEGFIYIWGLPTR	cce_4370	Amino acid biosynthesis: Glutamate family / Nitrogen assimilation	argininosuccinate synthetase						0.0594103
YQQDFEPLMPGFAYVPYNDIKAIEHAIADIDEGNRR	cce_3094	Amino acid biosynthesis: Glutamate family / Nitrogen assimilation	N-acetylornithine aminotransferase		0.0215899	0.0259303	0.0154542	0.0332238
KYGNTGFSGELK	cce_4353	Amino acid biosynthesis: Glutamate family / Nitrogen assimilation	ferredoxin-dependent glutamate synthase					0.291276
FGVTPEYLMNGQQIEIK	cce_4353	Amino acid biosynthesis: Glutamate family / Nitrogen assimilation	ferredoxin-dependent glutamate synthase	0.183945	0.18107	0.261433	0.25119	0.301543
DLQEDKEAIFDGVK	cce_0232	Amino acid biosynthesis: Glutamate family / Nitrogen assimilation	L-argininosuccinate lyase				0.025275
VLAPAREWK	cce_4370	Amino acid biosynthesis: Glutamate family / Nitrogen assimilation	argininosuccinate synthetase		0.100729	0.130968	0.165014
LREMIPEIAEVEQAF	cce_1017	Amino acid biosynthesis: Glutamate family / Nitrogen assimilation	NifU-like protein				0.458203
ISGTLAKK	cce_4353	Amino acid biosynthesis: Glutamate family / Nitrogen assimilation	ferredoxin-dependent glutamate synthase	0.420449			0.484076
VFGHLQGMLVLMK	cce_0232	Amino acid biosynthesis: Glutamate family / Nitrogen assimilation	L-argininosuccinate lyase			0.942172
KGVEETYSHLIYR	cce_4370	Amino acid biosynthesis: Glutamate family / Nitrogen assimilation	argininosuccinate synthetase		0.0447105
AYKIGENGANAEAYDHYELYQK	cce_4353	Amino acid biosynthesis: Glutamate family / Nitrogen assimilation	ferredoxin-dependent glutamate synthase		0.056387
MAQGAKPGEGGQLPGK	cce_4353	Amino acid biosynthesis: Glutamate family / Nitrogen assimilation	ferredoxin-dependent glutamate synthase		0.135654
LFKGNANIVGR	cce_4370	Amino acid biosynthesis: Glutamate family / Nitrogen assimilation	argininosuccinate synthetase	0.0787995
ANADIIQISGHDGGTGASPLSSIK	cce_4353	Amino acid biosynthesis: Glutamate family / Nitrogen assimilation	ferredoxin-dependent glutamate synthase	0.153717
VESPVLNETELEQIK	cce_4353	Amino acid biosynthesis: Glutamate family / Nitrogen assimilation	ferredoxin-dependent glutamate synthase	0.966461
ITDVDGFPINVPPSNYMLFTVHR	cce_2134	Amino acid biosynthesis: Serine family / Sulfur assimilation	D-3-phosphoglycerate dehydrogenase	0.0322839	0.0275169	0.0495746	0.0363284	0.0404026	0.0560197	0.0778074	0.0556816	0.0650466	0.05228	0.0631995	0.0660851	0.0535269
ITANMEGVPIDDAIQIDDHEALR	cce_0210	Amino acid biosynthesis: Serine family / Sulfur assimilation	cysteine synthase	0.00736245	0.011486	0.0404109	0.0222466		0.0219436	0.0241085	0.032476	0.0427	0.0403566	0.0460393	0.0371046	0.0544115
GVIHSFADGRIEDTGPLTK	cce_3870	Amino acid biosynthesis: Serine family / Sulfur assimilation	sulfatase	0.0199102	0.0134246	0.0204989	0.0258227	0.034368	0.0395184	0.0436561	0.0436093	0.0541904	0.0466774	0.0616012	0.0596258	0.0584971
GVIHSFADGRIEDTGPLTKK	cce_3870	Amino acid biosynthesis: Serine family / Sulfur assimilation	sulfatase	0.0189606	0.0197667	0.021175	0.0220555	0.0363294	0.030754	0.0332103	0.0436634	0.0525256	0.054892	0.056187	0.061327	0.0648281
IIPEYDAMMLR	cce_2134	Amino acid biosynthesis: Serine family / Sulfur assimilation	D-3-phosphoglycerate dehydrogenase	0.0371397	0.0464389	0.0533778	0.0429916	0.048756	0.0466858	0.084306	0.0585763		0.0899629	0.0723034	0.102269	0.143312
GGTIDEDALAEAIAEGK	cce_2134	Amino acid biosynthesis: Serine family / Sulfur assimilation	D-3-phosphoglycerate dehydrogenase	0.0383639	0.0472947	0.348923	0.0368998	0.0308321	0.0195115	0.0800555	0.398475	0.0758878	0.0487691	0.0868075	0.111145	0.149205
SAVNIPGLTPDVMEK	cce_2134	Amino acid biosynthesis: Serine family / Sulfur assimilation	D-3-phosphoglycerate dehydrogenase	0.30326	0.481313	0.381951	0.504794	0.461252	0.626064	0.336682	0.302889	0.270754	0.337326	0.263442	0.374566	0.488328
AEFLNPGGSVKDR	cce_0210	Amino acid biosynthesis: Serine family / Sulfur assimilation	cysteine synthase												0.100955
VSGIRDAYTVKL	cce_2134	Amino acid biosynthesis: Serine family / Sulfur assimilation	D-3-phosphoglycerate dehydrogenase	0.076318	0.0876225	0.0615342		0.0800043			0.173892	0.122998	0.189143	0.110069	0.148431
EIIAAGTQLK	cce_2134	Amino acid biosynthesis: Serine family / Sulfur assimilation	D-3-phosphoglycerate dehydrogenase		0.0836737	0.0553113			0.0665109				0.196887		0.28075
DEHPLFPK	cce_4658	Amino acid biosynthesis: Serine family / Sulfur assimilation	sulfate adenylyltransferase							0.394489		0.400423			0.72172
VLVSDPIDQVGIDILSQVAQVDVK	cce_2134	Amino acid biosynthesis: Serine family / Sulfur assimilation	D-3-phosphoglycerate dehydrogenase	0.0189485		0.027727								0.0360067
ASFQAIAVEPTSSPVLSGGKPGGHK	cce_1473	Amino acid biosynthesis: Serine family / Sulfur assimilation	cysteine synthase A											0.202388
VILAINPSAMR	cce_4658	Amino acid biosynthesis: Serine family / Sulfur assimilation	sulfate adenylyltransferase					0.38236						0.678566
VIYDQGAVNLAGPVWLLQR	cce_4658	Amino acid biosynthesis: Serine family / Sulfur assimilation	sulfate adenylyltransferase											0.870046
WPGHIEPGTVSNDIISHLDWMPTLLAAAGDPDVKEK	cce_3870	Amino acid biosynthesis: Serine family / Sulfur assimilation	sulfatase										0.0139404
IGVNMINSAEREGLIIPGK	cce_1473	Amino acid biosynthesis: Serine family / Sulfur assimilation	cysteine synthase A	0.143949	0.221298	0.227042	0.206337		0.233471				0.208784
GLGFSKEDRDTNIR	cce_3972	Amino acid biosynthesis: Serine family / Sulfur assimilation	adenylylsulfate kinase										0.37602
IASPAEKAEFLAQADKLPK	cce_4658	Amino acid biosynthesis: Serine family / Sulfur assimilation	sulfate adenylyltransferase							0.657399			0.766237
VAEELDNAIWANQFDNLANR	cce_0210	Amino acid biosynthesis: Serine family / Sulfur assimilation	cysteine synthase				0.0188084					0.0188942
IAGAALDVFEEEPLGESK	cce_2134	Amino acid biosynthesis: Serine family / Sulfur assimilation	D-3-phosphoglycerate dehydrogenase									0.0877001
QEAASFTIDQVLEELVPPHS	cce_3870	Amino acid biosynthesis: Serine family / Sulfur assimilation	sulfatase								0.0125857
GVTVWFTGLSGAGK	cce_3972	Amino acid biosynthesis: Serine family / Sulfur assimilation	adenylylsulfate kinase								0.454109
EGFVGTVGNTPLIR	cce_0210	Amino acid biosynthesis: Serine family / Sulfur assimilation	cysteine synthase							0.0701134
RGEMPPPQFSRPEVAAELIK	cce_4658	Amino acid biosynthesis: Serine family / Sulfur assimilation	sulfate adenylyltransferase	0.103953		0.119862	0.165103	0.307487
VGMPGADIGLQAEDPTIAEMLKPLGYDTAQFGK	cce_3870	Amino acid biosynthesis: Serine family / Sulfur assimilation	sulfatase	0.231962				0.378555
NGVIVLVSAISPYREIRDEVR	cce_3972	Amino acid biosynthesis: Serine family / Sulfur assimilation	adenylylsulfate kinase	0.172165			0.19721	0.380146
IYDKEWLASK	cce_0210	Amino acid biosynthesis: Serine family / Sulfur assimilation	cysteine synthase				0.0479911
MDIKEGFVGTVGNTPLIR	cce_0210	Amino acid biosynthesis: Serine family / Sulfur assimilation	cysteine synthase	0.0289558	0.0658221		0.0774548
AKVLVSDPIDQVGIDILSQVAQVDVK	cce_2134	Amino acid biosynthesis: Serine family / Sulfur assimilation	D-3-phosphoglycerate dehydrogenase			0.0127523
LEGMNPAASVKDR	cce_1473	Amino acid biosynthesis: Serine family / Sulfur assimilation	cysteine synthase A	0.0743463
GRIPDQDPSMYVVMPTQLDPSMAPEGK	cce_4278	Biosynthesis of cofactors, prosthetic groups, and carriers: Carotenoid	zeta-carotene desaturase		0.0416458				0.0142742				0.0180367	0.0356485	0.0263317
NLDSISFADWFR	cce_2779	Biosynthesis of cofactors, prosthetic groups, and carriers: Carotenoid	zeta-carotene desaturase				0.521525	0.428433	0.529732	0.632428	0.538377	0.482959	0.754529
EILLKDDNTVK	cce_3754	Biosynthesis of cofactors, prosthetic groups, and carriers: Carotenoid	phytoene desaturase									0.857539	0.852579
SIIDIAGGYNINALKDVLNVVGSPNK	cce_4278	Biosynthesis of cofactors, prosthetic groups, and carriers: Carotenoid	zeta-carotene desaturase			0.0211741		0.0329048		0.0428648
IGPSQPEATKEASLV	cce_3754	Biosynthesis of cofactors, prosthetic groups, and carriers: Carotenoid	phytoene desaturase		0.218392
VVILGTVTHNPNELGGK	cce_0320	Biosynthesis of cofactors, prosthetic groups, and carriers: Cobalamin, heme, phycobilin and porphyrin	light-dependent protochlorophyllide reductase													0.0679958
STVIITGASSGVGLYAAK	cce_0320	Biosynthesis of cofactors, prosthetic groups, and carriers: Cobalamin, heme, phycobilin and porphyrin	light-dependent protochlorophyllide reductase			0.0321844	0.0534895	0.0637072	0.0788427	0.103988	0.0927378	0.109904	0.119323	0.113991	0.135328	0.133372
NITGGYVSQELAGER	cce_0320	Biosynthesis of cofactors, prosthetic groups, and carriers: Cobalamin, heme, phycobilin and porphyrin	light-dependent protochlorophyllide reductase	0.0284097	0.0318165	0.22087	0.0430372	0.104242	0.1097	0.105411	0.13639	0.139809	0.150963	0.13097	0.416524	0.153767
MWELSEK	cce_0320	Biosynthesis of cofactors, prosthetic groups, and carriers: Cobalamin, heme, phycobilin and porphyrin	light-dependent protochlorophyllide reductase			0.0402145	0.0653344	0.114765	0.416962	0.119411	0.143634	0.126632	0.147737	0.225273	0.204391	0.259687
QMLGQPPIIIGFENHGGR	cce_2026	Biosynthesis of cofactors, prosthetic groups, and carriers: Cobalamin, heme, phycobilin and porphyrin	CobB/CobQ-like glutamine amidotransferase							0.0912616		0.115539	0.137304	0.168513	0.0800054
GAPIEVIEVADLVTEMK	cce_0802	Biosynthesis of cofactors, prosthetic groups, and carriers: Cobalamin, heme, phycobilin and porphyrin	cob(I)alamin adenosyltransferase					0.164493	0.247606				0.278528		0.235559
NPYVPTVHLNYR	cce_3201	Biosynthesis of cofactors, prosthetic groups, and carriers: Cobalamin, heme, phycobilin and porphyrin	coproporphyrinogen III oxidase, aerobic	0.156664		0.307451	0.235352					0.568659	0.589979	0.232928
GVGGIFFDYQDGTDPLYRGPHADKAAAK	cce_3201	Biosynthesis of cofactors, prosthetic groups, and carriers: Cobalamin, heme, phycobilin and porphyrin	coproporphyrinogen III oxidase, aerobic		0.051102	0.0877582	0.0807284	0.0962525			0.147787			0.241717
EKDIIQILEQNGFTIQR	cce_0315	Biosynthesis of cofactors, prosthetic groups, and carriers: Cobalamin, heme, phycobilin and porphyrin	magnesium-protoporphyrin O-methyltransferase	0.0838605	0.114825			0.202594	0.238893					0.371597
QIGGGSPLR	cce_2568	Biosynthesis of cofactors, prosthetic groups, and carriers: Cobalamin, heme, phycobilin and porphyrin	ferrochelatase		0.127928	0.158126		0.22965	0.260867	0.336106		0.488141	0.48473	0.469925
VLEHTETRDR	cce_4378	Biosynthesis of cofactors, prosthetic groups, and carriers: Cobalamin, heme, phycobilin and porphyrin	porphobilinogen deaminase								0.303898		0.3307	0.541383
VAVVGSGPAGSSAAETLAK	cce_3146	Biosynthesis of cofactors, prosthetic groups, and carriers: Cobalamin, heme, phycobilin and porphyrin	geranylgeranyl hydrogenase	0.5142	0.501195	0.350437	0.430358	0.747625			0.662373		0.536577	0.546209
VQGNIDPGVLFGSQDFIK	cce_2966	Biosynthesis of cofactors, prosthetic groups, and carriers: Cobalamin, heme, phycobilin and porphyrin	uroporphyrinogen decarboxylase	0.115167	0.220589	0.28228	0.331559	0.432977	0.511435	0.507832	0.507553			0.655118
ITEAQGEALEQR	cce_2568	Biosynthesis of cofactors, prosthetic groups, and carriers: Cobalamin, heme, phycobilin and porphyrin	ferrochelatase				0.125069		0.234064				0.134821
NHYPLFQK	cce_0320	Biosynthesis of cofactors, prosthetic groups, and carriers: Cobalamin, heme, phycobilin and porphyrin	light-dependent protochlorophyllide reductase										0.14331
AGIETYLFER	cce_3146	Biosynthesis of cofactors, prosthetic groups, and carriers: Cobalamin, heme, phycobilin and porphyrin	geranylgeranyl hydrogenase	0.401416		0.457965	0.473408	0.725144	0.795866		0.744184	0.730495
MTFDSYLYK	cce_3146	Biosynthesis of cofactors, prosthetic groups, and carriers: Cobalamin, heme, phycobilin and porphyrin	geranylgeranyl hydrogenase				0.581986				0.523209
IPPRPDLGNLEGFADGFKEPVSMIDGK	cce_0320	Biosynthesis of cofactors, prosthetic groups, and carriers: Cobalamin, heme, phycobilin and porphyrin	light-dependent protochlorophyllide reductase	0.0128185	0.01482	0.0177588			0.0530662
EVAEEAGITNFLR	cce_2568	Biosynthesis of cofactors, prosthetic groups, and carriers: Cobalamin, heme, phycobilin and porphyrin	ferrochelatase			0.215609	0.0682881		0.216844
AARGEILDRPPVWMMR	cce_2966	Biosynthesis of cofactors, prosthetic groups, and carriers: Cobalamin, heme, phycobilin and porphyrin	uroporphyrinogen decarboxylase	0.202402	0.211978	0.336714			0.517295
TLNRPNAYTLAYQSR	cce_2568	Biosynthesis of cofactors, prosthetic groups, and carriers: Cobalamin, heme, phycobilin and porphyrin	ferrochelatase		0.0626357		0.12907
IYFPELNRK	cce_2324	Biosynthesis of cofactors, prosthetic groups, and carriers: Cobalamin, heme, phycobilin and porphyrin	heme oxygenase				0.204193
TVVPANPLVQMK	cce_3146	Biosynthesis of cofactors, prosthetic groups, and carriers: Cobalamin, heme, phycobilin and porphyrin	geranylgeranyl hydrogenase	0.484302			0.429803
GEILDRPPVWMMR	cce_2966	Biosynthesis of cofactors, prosthetic groups, and carriers: Cobalamin, heme, phycobilin and porphyrin	uroporphyrinogen decarboxylase			0.24794
EGTSHSHTLAENTAFTK	cce_2324	Biosynthesis of cofactors, prosthetic groups, and carriers: Cobalamin, heme, phycobilin and porphyrin	heme oxygenase		0.160568
LMEPYDVIVDGTDNFPTR	cce_2667	Biosynthesis of cofactors, prosthetic groups, and carriers: Molybdopterin	molybdopterin biosynthesis MoeB protein	0.0638532	0.0702874	0.10991	0.10534	0.15436	0.17816	0.206586	0.232914	0.27446	0.264655	0.293882	0.353154	0.334274
IGIVDFDIVDSSNLQR	cce_2667	Biosynthesis of cofactors, prosthetic groups, and carriers: Molybdopterin	molybdopterin biosynthesis MoeB protein	0.0855282	0.0944624	0.139717	0.395516	0.198315	0.216624	0.255223	0.278576	0.454004	0.434517	0.334637	0.348995	0.380144
KVEMGSVNAVVTLEVAPGVEISGMITK	cce_0844	Biosynthesis of cofactors, prosthetic groups, and carriers: Molybdopterin	molybdenum-pterin binding protein								0.0196267	0.0318034		0.0397648
DATPEAIKPLLDKEIEGFGEIFR	cce_4837	Biosynthesis of cofactors, prosthetic groups, and carriers: Molybdopterin	molybdenum cofactor biosynthesis protein B											0.059593
LLLYNAWDMSFR	cce_2667	Biosynthesis of cofactors, prosthetic groups, and carriers: Molybdopterin	molybdopterin biosynthesis MoeB protein											0.97418
ILQDAGINGTNVK	cce_2667	Biosynthesis of cofactors, prosthetic groups, and carriers: Molybdopterin	molybdopterin biosynthesis MoeB protein										0.10191
AAIPEISVTDLK	cce_2667	Biosynthesis of cofactors, prosthetic groups, and carriers: Molybdopterin	molybdopterin biosynthesis MoeB protein										0.660827
IAVLTVSDTRTEADDKSGK	cce_4837	Biosynthesis of cofactors, prosthetic groups, and carriers: Molybdopterin	molybdenum cofactor biosynthesis protein B			0.0098222
ESAESLALSEGK	cce_0844	Biosynthesis of cofactors, prosthetic groups, and carriers: Molybdopterin	molybdenum-pterin binding protein	0.0183177
VTVIWWTHAINGLHENDFIMAAK	cce_2226	Biosynthesis of cofactors, prosthetic groups, and carriers: Others	putative pterin-4-alpha-carbinolamine dehydratase				0.0400398	0.0429388	0.0749466	0.0654117	0.0621121	0.095047	0.092678	0.0775792	0.127738	0.0720257
LAPPIPDFPGNITIDITR	cce_4420	Biosynthesis of cofactors, prosthetic groups, and carriers: Others	dihydroneopterin aldolase								0.0571657	0.0555211	0.053959
HGIDVNPHGTQVDYVWVPGSFEVPLVAR	cce_4679	Biosynthesis of cofactors, prosthetic groups, and carriers: Riboflavin	6,7-dimethyl-8-ribityllumazine synthase, riboflavin synthase beta subunit												0.0204376
GQVTPNNSQASLPVSQMKNPMISE	cce_4679	Biosynthesis of cofactors, prosthetic groups, and carriers: Riboflavin	6,7-dimethyl-8-ribityllumazine synthase, riboflavin synthase beta subunit												0.0549368
TMSYENVPSAVFSTPEAATVGLTEAEAKEQYGEDAIKVYR	cce_4626	Biosynthesis of cofactors, prosthetic groups, and carriers: Thioredoxin, glutaredoxin, and glutathione	glutathione reductase	0.0189859		0.0190362	0.014992	0.02566						0.0327413		0.0238262
DKILNGFDEDIR	cce_4626	Biosynthesis of cofactors, prosthetic groups, and carriers: Thioredoxin, glutaredoxin, and glutathione	glutathione reductase													0.0287021
IAVQGDQNNEMVLADTIGLAATGR	cce_4626	Biosynthesis of cofactors, prosthetic groups, and carriers: Thioredoxin, glutaredoxin, and glutathione	glutathione reductase									0.0278567				0.0379754
KLMVYTSHFPAQFQESQGYGWSPVK	cce_4626	Biosynthesis of cofactors, prosthetic groups, and carriers: Thioredoxin, glutaredoxin, and glutathione	glutathione reductase	0.0220595	0.0691003	0.0174832	0.029989	0.0401035	0.0298285	0.0267354	0.0399714	0.0413819	0.0442623	0.0492438	0.0460924	0.0514303
KPLSTQPSSGDSPTTIDIE	cce_0174	Biosynthesis of cofactors, prosthetic groups, and carriers: Thioredoxin, glutaredoxin, and glutathione	glutathione S-transferase	0.0178534	0.0195317	0.0167202	0.0225207	0.0370805	0.0333845	0.0384986	0.0429308	0.0402348	0.0385089	0.0495347	0.0497586	0.0572304
MITAVNQETERLNGIYQR	cce_4626	Biosynthesis of cofactors, prosthetic groups, and carriers: Thioredoxin, glutaredoxin, and glutathione	glutathione reductase		0.0334166	0.0317304	0.0476131	0.0847142	0.0511096	0.0783609	0.107056	0.0812535	0.0904496	0.111896		0.0983315
KIEVTPGVGQVDLYK	cce_0174	Biosynthesis of cofactors, prosthetic groups, and carriers: Thioredoxin, glutaredoxin, and glutathione	glutathione S-transferase	0.0255295	0.0280365	0.0299643	0.0373484	0.0442821	0.0672261	0.0559966	0.068749	0.0825055	0.0922938	0.0919198	0.110568	0.109395
VVKLNTDENPNTASQYGIR	cce_3988	Biosynthesis of cofactors, prosthetic groups, and carriers: Thioredoxin, glutaredoxin, and glutathione	thioredoxin	0.0343343	0.0284776	0.0321043	0.0370311	0.0748894	0.0890922	0.0890079	0.0890699	0.0776658	0.0914982	0.108249	0.108372	0.12059
GLGSDVIQIIR	cce_4626	Biosynthesis of cofactors, prosthetic groups, and carriers: Thioredoxin, glutaredoxin, and glutathione	glutathione reductase	0.0322929	0.0433175			0.0926848			0.122043	0.102701			0.257336	0.122756
EVPDFLK	cce_0174	Biosynthesis of cofactors, prosthetic groups, and carriers: Thioredoxin, glutaredoxin, and glutathione	glutathione S-transferase			0.0199405	0.028072	0.0307184	0.0200439	0.044849	0.0764261	0.0442089		0.0640371		0.140496
LNTDENPNTASQYGIR	cce_3988	Biosynthesis of cofactors, prosthetic groups, and carriers: Thioredoxin, glutaredoxin, and glutathione	thioredoxin	0.0285155	0.030608	0.0412282	0.0496384	0.0699294	0.0922887	0.0922054	0.113121	0.119645	0.129986	0.133256	0.160153	0.156013
TTIQESMEHHGIQILK	cce_4626	Biosynthesis of cofactors, prosthetic groups, and carriers: Thioredoxin, glutaredoxin, and glutathione	glutathione reductase	0.0302111	0.0283943	0.0149085	0.0307662		0.100574	0.0781396	0.101241	0.0696171	0.0989368	0.159386	0.140081	0.176124
VVKLEVDPNPESR	cce_1030	Biosynthesis of cofactors, prosthetic groups, and carriers: Thioredoxin, glutaredoxin, and glutathione	thioredoxin										0.160395			0.176445
SIPTLMIFK	cce_3988	Biosynthesis of cofactors, prosthetic groups, and carriers: Thioredoxin, glutaredoxin, and glutathione	thioredoxin	0.0426773	0.0575314	0.0718501	0.0782897	0.107604	0.140139	0.179658	0.18828	0.203674	0.207591	0.244846	0.237345	0.220598
MLDKSNVQVYR	cce_4626	Biosynthesis of cofactors, prosthetic groups, and carriers: Thioredoxin, glutaredoxin, and glutathione	glutathione reductase				0.0429698	0.0959969		0.0628255	0.0746659		0.191265		0.275296	0.22238
LVVHQETEK	cce_4626	Biosynthesis of cofactors, prosthetic groups, and carriers: Thioredoxin, glutaredoxin, and glutathione	glutathione reductase								0.204657			0.300025		0.241493
FRPMYYVLPGKDEK	cce_4626	Biosynthesis of cofactors, prosthetic groups, and carriers: Thioredoxin, glutaredoxin, and glutathione	glutathione reductase							0.812246	0.146269					0.49981
SYDFDLFVIGGGSGGIATAR	cce_4626	Biosynthesis of cofactors, prosthetic groups, and carriers: Thioredoxin, glutaredoxin, and glutathione	glutathione reductase	0.0321547	0.0647776	0.0418902	0.054229	0.0596157	0.0692357	0.0689369	0.0879256	0.0690171	0.103274	0.112356	0.101179
MLDKSNVQVYRDYGK	cce_4626	Biosynthesis of cofactors, prosthetic groups, and carriers: Thioredoxin, glutaredoxin, and glutathione	glutathione reductase	0.0369814	0.0333418	0.0209172	0.0638844	0.0855866	0.0390972			0.0761869	0.1257	0.137344	0.134489
VGLAEYDR	cce_4626	Biosynthesis of cofactors, prosthetic groups, and carriers: Thioredoxin, glutaredoxin, and glutathione	glutathione reductase				0.0213052		0.108676		0.0129579				0.173427
GLGSDVIQIIRR	cce_4626	Biosynthesis of cofactors, prosthetic groups, and carriers: Thioredoxin, glutaredoxin, and glutathione	glutathione reductase	0.0424182	0.323435	0.322485	0.299002		0.0535629	0.105829	0.253421	0.362807		0.295251	0.247181
DKILNGFDEDIRTTIQESMEHHGIQILK	cce_4626	Biosynthesis of cofactors, prosthetic groups, and carriers: Thioredoxin, glutaredoxin, and glutathione	glutathione reductase			0.270659								0.0327266
SIPTLMIFKGGQRVDMVVGAVPK	cce_3988	Biosynthesis of cofactors, prosthetic groups, and carriers: Thioredoxin, glutaredoxin, and glutathione	thioredoxin					0.0421025						0.0749952
IADSYGDSLK	cce_1030	Biosynthesis of cofactors, prosthetic groups, and carriers: Thioredoxin, glutaredoxin, and glutathione	thioredoxin						0.126843			0.171144		0.210409
LNGIYQR	cce_4626	Biosynthesis of cofactors, prosthetic groups, and carriers: Thioredoxin, glutaredoxin, and glutathione	glutathione reductase					0.104562			0.130407		0.144621	0.226841
DGDTIIADSTDIAFYLDR	cce_0174	Biosynthesis of cofactors, prosthetic groups, and carriers: Thioredoxin, glutaredoxin, and glutathione	glutathione S-transferase		0.0391046	0.0381276		0.0602413		0.0487787	0.0410759	0.0479302
VLGAHMVGNYAAEIIQGVAIAVK	cce_4626	Biosynthesis of cofactors, prosthetic groups, and carriers: Thioredoxin, glutaredoxin, and glutathione	glutathione reductase								0.0935543	0.0590261
LYMDYR	cce_0174	Biosynthesis of cofactors, prosthetic groups, and carriers: Thioredoxin, glutaredoxin, and glutathione	glutathione S-transferase									0.0722763
QQLEEMLKK	cce_1030	Biosynthesis of cofactors, prosthetic groups, and carriers: Thioredoxin, glutaredoxin, and glutathione	thioredoxin								0.052503
TMSYENVPSAVFSTPEAATVGLTEAEAKEQYGEDAIK	cce_4626	Biosynthesis of cofactors, prosthetic groups, and carriers: Thioredoxin, glutaredoxin, and glutathione	glutathione reductase	0.00880587		0.0165175	0.018897	0.0165058		0.0348544
STLDWSK	cce_4626	Biosynthesis of cofactors, prosthetic groups, and carriers: Thioredoxin, glutaredoxin, and glutathione	glutathione reductase							0.123288
GIPGLADNTTYDAFFLWR	cce_0174	Biosynthesis of cofactors, prosthetic groups, and carriers: Thioredoxin, glutaredoxin, and glutathione	glutathione S-transferase							0.703195
TMSYENVPSAVFSTPEAATVGLTEAEAK	cce_4626	Biosynthesis of cofactors, prosthetic groups, and carriers: Thioredoxin, glutaredoxin, and glutathione	glutathione reductase	0.016465		0.0841441			0.0638228
SIPTLMIFKGGQR	cce_3988	Biosynthesis of cofactors, prosthetic groups, and carriers: Thioredoxin, glutaredoxin, and glutathione	thioredoxin	0.0280093		0.0313783		0.0571185
NEQDNDVTIDWVGYYAPIEPLNNFK	cce_4129	Cell envelope: Membranes, lipoproteins, and porins	putative S-layer OprB family carbohydrate-selective porin					0.00206151	0.00142686					0.00238949	0.00289367	0.00167604
LGHDSDSGSDTFIDDVYYR	cce_0319	Cell envelope: Membranes, lipoproteins, and porins	putative S-layer OprB family carbohydrate-selective porin	0.00145666	0.00105851	0.00178736			0.00101601			0.00284021	0.00232028	0.00495449	0.00304622	0.00397626
GFVGTNALDIDNIFDVGNPFMASSGTGALSR	cce_3517	Cell envelope: Membranes, lipoproteins, and porins	putative S-layer OprB family carbohydrate-selective porin				0.00150027									0.00603377
NRPTTANFFELPSRNPVTAEVFYR	cce_4129	Cell envelope: Membranes, lipoproteins, and porins	putative S-layer OprB family carbohydrate-selective porin		0.00699469	0.00501026	0.010147				0.00506896	0.0129024	0.00976322	0.0701444	0.00388006	0.00790065
AQGLDAEGNSR	cce_0319	Cell envelope: Membranes, lipoproteins, and porins	putative S-layer OprB family carbohydrate-selective porin											0.00548549	0.00808497	0.00887005
RNEQDNDVTIDWVGYYAPIEPLNNFK	cce_4129	Cell envelope: Membranes, lipoproteins, and porins	putative S-layer OprB family carbohydrate-selective porin	0.00498176	0.0150068	0.00470961	0.00264158	0.0252662	0.0061452	0.00554312	0.00249745	0.0129556	0.00874404	0.00716879	0.0101129	0.0130416
QRDAIDNFGAVLPNATR	cce_3517	Cell envelope: Membranes, lipoproteins, and porins	putative S-layer OprB family carbohydrate-selective porin									0.00646879			0.00481156	0.0132379
VAFLEDHQFSTTTK	cce_4129	Cell envelope: Membranes, lipoproteins, and porins	putative S-layer OprB family carbohydrate-selective porin													0.0134654
DPFLGAPTIR	cce_0319	Cell envelope: Membranes, lipoproteins, and porins	putative S-layer OprB family carbohydrate-selective porin		0.0100201			0.00590749		0.00712451	0.0149082		0.0110317	0.00768077	0.0157493	0.0168686
LGHDASTDADVVFDDVYYR	cce_3517	Cell envelope: Membranes, lipoproteins, and porins	putative S-layer OprB family carbohydrate-selective porin	0.00357363	0.00301462		0.00526642	0.00477563	0.0030131	0.00574495	0.00932499	0.00689823		0.00809309	0.014499	0.0193154
VINPATGQPIGIAFEENTLINPTATQTFNIGPR	cce_4129	Cell envelope: Membranes, lipoproteins, and porins	putative S-layer OprB family carbohydrate-selective porin	0.00194276	0.0243674	0.00173317	0.00209215	0.00454362	0.0181985	0.0025074	0.0147024	0.00629219	0.0090102	0.017785	0.00995759	0.0202293
LNFDTSFTGKDR	cce_3518	Cell envelope: Membranes, lipoproteins, and porins	putative S-layer OprB family carbohydrate-selective porin	0.00518377										0.00789951	0.00604652	0.0231384
GLPSDGYGYGIGVR	cce_2379	Cell envelope: Membranes, lipoproteins, and porins	bacterial surface antigen D15-like protein												0.0370069	0.0308032
WHHFVPTLNPFFEDFDGGK	cce_4129	Cell envelope: Membranes, lipoproteins, and porins	putative S-layer OprB family carbohydrate-selective porin													0.0318561
VSNLEER	cce_0319	Cell envelope: Membranes, lipoproteins, and porins	putative S-layer OprB family carbohydrate-selective porin					0.0480271								0.0319234
SSEDNQAVLQDR	cce_4129	Cell envelope: Membranes, lipoproteins, and porins	putative S-layer OprB family carbohydrate-selective porin	0.00325572	0.00295869	0.00294831		0.00412205	0.00501758	0.00911931	0.0081516	0.00909956	0.0107341	0.0106594	0.0205911	0.0320532
IDDNATLAFR	cce_3517	Cell envelope: Membranes, lipoproteins, and porins	putative S-layer OprB family carbohydrate-selective porin										0.013728	0.0108511	0.0383074	0.0330006
EGNLLGIFAGVQPYHGGR	cce_4129	Cell envelope: Membranes, lipoproteins, and porins	putative S-layer OprB family carbohydrate-selective porin									0.0125641		0.0893625	0.0217315	0.0400837
ALAQQPDKANTITR	cce_1507	Cell envelope: Membranes, lipoproteins, and porins	putative ATP synthase F0, C subunit	0.0102615	0.0133926		0.0155868	0.00693338		0.0457276	0.0155697	0.0301449				0.0418422
VENLEER	cce_3517	Cell envelope: Membranes, lipoproteins, and porins	putative S-layer OprB family carbohydrate-selective porin		0.0117016									0.0179977	0.0425901	0.043884
LNFDTSFTGK	cce_3518	Cell envelope: Membranes, lipoproteins, and porins	putative S-layer OprB family carbohydrate-selective porin		0.00596855		0.00563286	0.00495055	0.00657527				0.0102557	0.00901856		0.0444921
RIDDNATLAFR	cce_3517	Cell envelope: Membranes, lipoproteins, and porins	putative S-layer OprB family carbohydrate-selective porin	0.00582024		0.00357124		0.00594338	0.00720968	0.0120556	0.00690523	0.0116835	0.00988821	0.0172421	0.0400719	0.0450305
DVSPTDWAYEALR	cce_4129	Cell envelope: Membranes, lipoproteins, and porins	putative S-layer OprB family carbohydrate-selective porin	0.0132891			0.00606469				0.0111622		0.0103115	0.0110102	0.0135063	0.048298
LVGEVIMAATAAGGSR	cce_4129	Cell envelope: Membranes, lipoproteins, and porins	putative S-layer OprB family carbohydrate-selective porin	0.00591613	0.0216295	0.00726062	0.0117325	0.00682168	0.0102008	0.0137151	0.0533717	0.020689	0.0126206	0.0498887	0.0301523	0.0512612
LNFDTAFYGK	cce_3517	Cell envelope: Membranes, lipoproteins, and porins	putative S-layer OprB family carbohydrate-selective porin						0.00752632	0.00834741	0.00595646	0.00864611	0.013221	0.0183066	0.0432983	0.0592361
LSASTGTGQDR	cce_4129	Cell envelope: Membranes, lipoproteins, and porins	putative S-layer OprB family carbohydrate-selective porin	0.00601777	0.00609394	0.00628037	0.00589619	0.0063936	0.00868725	0.0188852	0.0187579	0.020992	0.0155477	0.0162748	0.0296679	0.0595115
LGIEQTVPVGSGSIAFTR	cce_2379	Cell envelope: Membranes, lipoproteins, and porins	bacterial surface antigen D15-like protein													0.05968
GSLSTFAQR	cce_4129	Cell envelope: Membranes, lipoproteins, and porins	putative S-layer OprB family carbohydrate-selective porin	0.00713115	0.00690897	0.00658081	0.00552743	0.00782848	0.0115207	0.0151867	0.0186723	0.0216106	0.0201136	0.0199784	0.0514292	0.0707409
DAIDNFGAVLPNATR	cce_3517	Cell envelope: Membranes, lipoproteins, and porins	putative S-layer OprB family carbohydrate-selective porin	0.00816604	0.0090229		0.0148025	0.0127465	0.0307591	0.0679371	0.0590329	0.0476031	0.144902	0.0660711	0.0626152	0.0923801
DISPTDWAYEALR	cce_0319	Cell envelope: Membranes, lipoproteins, and porins	putative S-layer OprB family carbohydrate-selective porin											0.00311637	0.0160388
EMQLEPGDVFNRK	cce_2379	Cell envelope: Membranes, lipoproteins, and porins	bacterial surface antigen D15-like protein												0.0172529
IETGNLVR	cce_3518	Cell envelope: Membranes, lipoproteins, and porins	putative S-layer OprB family carbohydrate-selective porin												0.0181595
GIGINYAFNDVFILR	cce_0319	Cell envelope: Membranes, lipoproteins, and porins	putative S-layer OprB family carbohydrate-selective porin		0.00409846		0.00804114	0.00400768	0.00153424	0.00902656	0.00812497	0.00908305		0.0339974	0.0289269
IDDNATLGFR	cce_3518	Cell envelope: Membranes, lipoproteins, and porins	putative S-layer OprB family carbohydrate-selective porin												0.0299839
VDNLEGR	cce_4129	Cell envelope: Membranes, lipoproteins, and porins	putative S-layer OprB family carbohydrate-selective porin		0.0131143	0.0115154	0.00968833		0.0180219	0.026723	0.0329296		0.0254344	0.0283368	0.0653335
TYKQQFGHTYINDLTGIQSR	cce_1317	Cell envelope: Membranes, lipoproteins, and porins	4-diphosphocytidyl-2-C-methyl-D-erythritol kinase	0.0167417	0.0184845										0.0765401
PLAEDPFTKPDWR	cce_2379	Cell envelope: Membranes, lipoproteins, and porins	bacterial surface antigen D15-like protein												0.0843736
QTDAIENFGADLPGATR	cce_3518	Cell envelope: Membranes, lipoproteins, and porins	putative S-layer OprB family carbohydrate-selective porin			0.0131712								0.30371	0.2822
LNGEVLFTFSTAAGER	cce_3517	Cell envelope: Membranes, lipoproteins, and porins	putative S-layer OprB family carbohydrate-selective porin				0.00812433							0.0252986
INETFNFSAWGGYALAR	cce_0319	Cell envelope: Membranes, lipoproteins, and porins	putative S-layer OprB family carbohydrate-selective porin		0.0711764	0.068653	0.133766		0.0466938	0.0729307			0.105182
DVSPTDWAYEALR	cce_3517	Cell envelope: Membranes, lipoproteins, and porins	putative S-layer OprB family carbohydrate-selective porin		0.0052916	0.0070446		0.00567953	0.0103949	0.014725		0.0106937
RIDDNATLGFR	cce_3518	Cell envelope: Membranes, lipoproteins, and porins	putative S-layer OprB family carbohydrate-selective porin					0.00620883		0.0143409
LGHDASTDADVVFDDVYYRFPIGNFR	cce_3517	Cell envelope: Membranes, lipoproteins, and porins	putative S-layer OprB family carbohydrate-selective porin							0.087472
TLNGFDSPR	cce_2379	Cell envelope: Membranes, lipoproteins, and porins	bacterial surface antigen D15-like protein							0.159566
EGAVLSIGGGQYVTAER	cce_3517	Cell envelope: Membranes, lipoproteins, and porins	putative S-layer OprB family carbohydrate-selective porin	0.372125	0.539564	0.39206			0.478242	0.392968
ALAQQPDK	cce_1507	Cell envelope: Membranes, lipoproteins, and porins	putative ATP synthase F0, C subunit						0.0427833
FTLTEPNLR	cce_4129	Cell envelope: Membranes, lipoproteins, and porins	putative S-layer OprB family carbohydrate-selective porin					0.0976166
ALPPEKVEEIFGDQYGETLNLR	cce_2379	Cell envelope: Membranes, lipoproteins, and porins	bacterial surface antigen D15-like protein	0.0428052
IHFDDREEAGKALEIR	cce_0818	Cell envelope: Murein sacculus and peptidoglycan	UDP-N-acetylmuramoylalanyl-D-glutamate--2,6-diaminopimelate ligase	0.111097	0.151297	0.0864892					0.239909	0.364149	0.0905769	0.499854		0.115869
GISPTQWTVELPDPQR	cce_2467	Cell envelope: Murein sacculus and peptidoglycan	N-acetylmuramoyl-L-alanine amidase								0.154746	0.0973572			0.152497	0.147974
AIAQGILDYIR	cce_2467	Cell envelope: Murein sacculus and peptidoglycan	N-acetylmuramoyl-L-alanine amidase							0.096103				0.10526		0.2222
ELAEAIHR	cce_2467	Cell envelope: Murein sacculus and peptidoglycan	N-acetylmuramoyl-L-alanine amidase													0.875777
VAGDELTDSIIQYMK	cce_2000	Cell envelope: Murein sacculus and peptidoglycan	rod shape-determining protein	0.207796	0.169037	0.196515	0.209523	0.443305	0.548175	0.595331	0.415136		0.471646		0.75888
VTQANTDTVVIQVRPSLGVR	cce_2467	Cell envelope: Murein sacculus and peptidoglycan	N-acetylmuramoyl-L-alanine amidase									0.0726794		0.103135
TSNMPSALVEVGFVTGTIDNAR	cce_2467	Cell envelope: Murein sacculus and peptidoglycan	N-acetylmuramoyl-L-alanine amidase						0.0678279	0.0439592				0.106901
VLVVIDPGHGGK	cce_2467	Cell envelope: Murein sacculus and peptidoglycan	N-acetylmuramoyl-L-alanine amidase					0.0840435						0.235242
ESMAEPLAVIVDAIKR	cce_2000	Cell envelope: Murein sacculus and peptidoglycan	rod shape-determining protein	0.210088	0.197173	0.231692	0.278533	0.333542	0.536462	0.561379	0.384201	0.53621	0.329978
TPPELAADIIDR	cce_2000	Cell envelope: Murein sacculus and peptidoglycan	rod shape-determining protein		0.163906	0.172697			0.531107	0.507952	0.482947		0.365887
ESMAEPLAVIVDAIK	cce_2000	Cell envelope: Murein sacculus and peptidoglycan	rod shape-determining protein	0.158867				0.28189	0.397922		0.391337
ILEDILTGIPETVEPFVISDRAEAIK	cce_0818	Cell envelope: Murein sacculus and peptidoglycan	UDP-N-acetylmuramoylalanyl-D-glutamate--2,6-diaminopimelate ligase							0.146692
GEEIRESMAEPLAVIVDAIK	cce_2000	Cell envelope: Murein sacculus and peptidoglycan	rod shape-determining protein	0.0402561		0.0972878	0.167695	0.346012	0.236108
VAGDELTDSIIQYMKK	cce_2000	Cell envelope: Murein sacculus and peptidoglycan	rod shape-determining protein		0.0592936			0.193525
LASAYPMRQDEEPKMEVR	cce_2000	Cell envelope: Murein sacculus and peptidoglycan	rod shape-determining protein		0.107816		0.172681	0.376599
GEEIRESMAEPLAVIVDAIKR	cce_2000	Cell envelope: Murein sacculus and peptidoglycan	rod shape-determining protein	0.173855
LASAYPMRQDEEPK	cce_2000	Cell envelope: Murein sacculus and peptidoglycan	rod shape-determining protein	0.183055
MKSSTVLLMTSSR	cce_3663	Cell envelope: Surface polysaccharides, lipopolysaccharides and antigens	UDP-N-acetylglucosamine 2-epimerase												0.0330303	0.000811991
FIHEELGWNFR	cce_1406	Cell envelope: Surface polysaccharides, lipopolysaccharides and antigens	DegT/DnrJ/EryC1/StrS aminotransferase family protein			0.00903924		0.0378477								0.133452
GKPLTVYGDGSQTR	cce_3422	Cell envelope: Surface polysaccharides, lipopolysaccharides and antigens	dTDP-glucose 4,6-dehydratase		0.0534456	0.0487367	0.0504186	0.143601		0.13452	0.135098	0.113961	0.110291		0.27049	0.18578
VAETLAFEYHR	cce_3422	Cell envelope: Surface polysaccharides, lipopolysaccharides and antigens	dTDP-glucose 4,6-dehydratase									0.103408				0.884751
FTPVPFQEDDLWNGYPEETNAPYGIAK	cce_3232	Cell envelope: Surface polysaccharides, lipopolysaccharides and antigens	NAD dependent epimerase/dehydratase family protein		0.0153028	0.0417778		0.0335627	0.0567863					0.0649688
QVVKELVSAGAQPEKITIPR	cce_3232	Cell envelope: Surface polysaccharides, lipopolysaccharides and antigens	NAD dependent epimerase/dehydratase family protein	0.056967	0.0730845	0.071971	0.0971105	0.137921		0.117432			0.132077	0.191822
LGNIDENSK	cce_2549	Cell envelope: Surface polysaccharides, lipopolysaccharides and antigens	glucose-1-phosphate thymidylyltransferase										0.260218
GELEITDAIQELIDSEK	cce_2549	Cell envelope: Surface polysaccharides, lipopolysaccharides and antigens	glucose-1-phosphate thymidylyltransferase								0.0657715
EFLYSTDAAR	cce_3232	Cell envelope: Surface polysaccharides, lipopolysaccharides and antigens	NAD dependent epimerase/dehydratase family protein	0.0891261							0.269145
ADFIPVNEPLLDGNEKK	cce_1406	Cell envelope: Surface polysaccharides, lipopolysaccharides and antigens	DegT/DnrJ/EryC1/StrS aminotransferase family protein						0.0298134
FTPVPFQEDDLWNGYPEETNAPYGIAKK	cce_3232	Cell envelope: Surface polysaccharides, lipopolysaccharides and antigens	NAD dependent epimerase/dehydratase family protein	0.0308239		0.0703795	0.0462361	0.0695157	0.0823304
ENWGEPLQDILK	cce_3663	Cell envelope: Surface polysaccharides, lipopolysaccharides and antigens	UDP-N-acetylglucosamine 2-epimerase			0.362703
GIVMATQLYNEPDPVNLGTNAEVSIK	cce_3232	Cell envelope: Surface polysaccharides, lipopolysaccharides and antigens	NAD dependent epimerase/dehydratase family protein		0.0371834
FGMSELGPLSLESSSGEVFLGGGLMNR	cce_1270	Cellular processes: Cell division	cell division protein								0.0215531					0.0252075
AILESR	cce_3406	Cellular processes: Cell division	putative YfcH-like cell division inhibitor													0.031983
DKPSVLINPSAVGYYGTSETK	cce_3406	Cellular processes: Cell division	putative YfcH-like cell division inhibitor	0.0432312	0.0244019	0.0242135	0.0363148	0.0447242	0.0590429	0.0603446	0.0673151	0.0564423	0.0546626	0.0577465	0.0729852	0.0889274
QGVQGISDIITIPGLVNVDFADVR	cce_1314	Cellular processes: Cell division	cell division protein	0.0382048	0.0299504	0.0503355	0.052834	0.0728019	0.0727003	0.0694258		0.099933	0.088768	0.0865129	0.0877199	0.0917092
LKDEDHQFVIFTR	cce_3406	Cellular processes: Cell division	putative YfcH-like cell division inhibitor	0.0263607	0.0585445	0.0121979	0.0441176	0.045088	0.0624523	0.0844045	0.0805495	0.049509	0.0645872	0.0922506	0.0736395	0.104958
SALMDIVPK	cce_3406	Cellular processes: Cell division	putative YfcH-like cell division inhibitor		0.019412	0.0404443	0.0377424	0.0742657	0.0804105		0.0739819			0.142264	0.189013	0.172254
AKDKPSVLINPSAVGYYGTSETK	cce_3406	Cellular processes: Cell division	putative YfcH-like cell division inhibitor	0.140465	0.104254	0.131817	0.110811	0.149403		0.191226	0.243807		0.106172		0.179241	0.190826
IHLIVNR	cce_2475	Cellular processes: Cell division	septum site-determining protein													0.488097
VVAGMEGTPLVDSK	cce_1270	Cellular processes: Cell division	cell division protein	0.307754	0.260687	0.210375	0.493458	0.542702	0.54686	0.529297	0.588155	0.560706	0.662144	0.775511		0.847466
SDVQLESHPVR	cce_1270	Cellular processes: Cell division	cell division protein	0.591507		0.213965		0.566037		0.558996		0.666574	0.723837	0.781506		0.853578
ETLALGFQYQYPTIK	cce_3406	Cellular processes: Cell division	putative YfcH-like cell division inhibitor											0.0118024
VKQVAQEAGLTK	cce_0365	Cellular processes: Cell division	histidine triad family protein	0.00326337	0.0179923	0.021772	0.0246815	0.0546652	0.0655159	0.0746712		0.0413016		0.144756
QIVAEYTHVPEKEQFVPQL	cce_1270	Cellular processes: Cell division	cell division protein	0.141661	0.128621	0.187483	0.200753	0.373738	0.400184	0.458832	0.431934	0.414766	0.343378	0.506831
EIPFLDFMAADDNLITR	cce_2475	Cellular processes: Cell division	septum site-determining protein	0.0408929	0.0360496						0.0416937		0.0544487
AVMADAGSALMGIGVGSGK	cce_1314	Cellular processes: Cell division	cell division protein	0.153185		0.0478715				0.103872			0.209078
LAPDVSIESIAR	cce_1270	Cellular processes: Cell division	cell division protein	0.286983	0.308006	0.319803	0.364314		0.58997		0.630314	0.578954	0.640604
LFAGGPIGSGR	cce_3406	Cellular processes: Cell division	putative YfcH-like cell division inhibitor			0.0422751		0.104379				0.00885881
KLAPDVSIESIAR	cce_1270	Cellular processes: Cell division	cell division protein			0.188286		0.440185		0.524885	0.534814	0.510974
IAGALGGR	cce_1270	Cellular processes: Cell division	cell division protein									0.53035
IEILEVHAR	cce_1270	Cellular processes: Cell division	cell division protein									0.718113
ENLTYSEFIER	cce_3579	Cellular processes: Cell division	cell division protein	0.262439	0.417907	0.45643	0.534309	0.724704	0.763262	0.770435	0.804166	0.798094
MESGLYSR	cce_3579	Cellular processes: Cell division	cell division protein		0.302724	0.470621				0.761951		0.80106
SSNLPGGPGQAMNFGK	cce_1270	Cellular processes: Cell division	cell division protein	0.0975357	0.17718	0.177325	0.184749	0.370049	0.434376	0.417534
TLAEEGHQLAR	cce_1270	Cellular processes: Cell division	cell division protein	0.646513	0.81299			0.943775		0.890587
NLTEISMDEVNDAIDR	cce_3579	Cellular processes: Cell division	cell division protein	0.271957	0.261443	0.291804	0.437575	0.648052	0.706681
AGGLTWFTPSEDR	cce_3579	Cellular processes: Cell division	cell division protein	0.965001				0.0765134
AAEEEVFGYDEVTTGAGGDLQQVTEMAR	cce_1270	Cellular processes: Cell division	cell division protein	0.100338	0.100857		0.0820266	0.148123
QNGNVFLGR	cce_3579	Cellular processes: Cell division	cell division protein					0.573019
QVVVDRPDYAGRQEILK	cce_3579	Cellular processes: Cell division	cell division protein	0.314146	0.337648	0.305959	0.396744	0.594043
DVLESNR	cce_3579	Cellular processes: Cell division	cell division protein					0.63618
QLVDTAYK	cce_3579	Cellular processes: Cell division	cell division protein					0.697526
VAEEIIFGEEEVTTGASNDLQQVAR	cce_3579	Cellular processes: Cell division	cell division protein	0.169482	0.159813	0.200443	0.217885
VLAGPEKK	cce_3579	Cellular processes: Cell division	cell division protein				0.49473
TGIMFDDVAGIDEAKEELQEVVTFLK	cce_1270	Cellular processes: Cell division	cell division protein			0.10661
RNLTEISMDEVNDAIDR	cce_3579	Cellular processes: Cell division	cell division protein	0.263296		0.2232
DVDLDKIAR	cce_3579	Cellular processes: Cell division	cell division protein			0.351936
FFINLTPR	cce_1963	Cellular processes: Cell killing	putative Rieske [2Fe-2S] domain-containing cell death suppressor protein						0.456302
TLTVVYATPIGK	cce_1963	Cellular processes: Cell killing	putative Rieske [2Fe-2S] domain-containing cell death suppressor protein	0.0504014			0.105784
IPAVQELVQK	cce_2003	Cellular processes: Chaperones	heat shock protein Hsp70	0.0953208	0.124479			0.223576		0.285719	0.398755		0.313283			0.0126023
VKEKDFNTGYDAATGEFTDMLAAGIVDPAK	cce_1344	Cellular processes: Chaperones	chaperonin 1	0.0128075	0.0213509	0.0267271	0.0354452	0.0480786	0.0456683	0.0478795	0.0604043	0.073734	0.0604325	0.0612559	0.0613024	0.0525263
STSGDTQLGGGDFDKR	cce_1356	Cellular processes: Chaperones	heat shock protein Hsp70	0.0161322							0.0794167	0.0781142	0.0414611			0.0720403
EKDFNTGYDAATGEFTDMLAAGIVDPAK	cce_1344	Cellular processes: Chaperones	chaperonin 1			0.0288502										0.0940774
MIAEAMDKVGKEGVISLEEGK	cce_1344	Cellular processes: Chaperones	chaperonin 1	0.0220358	0.124139	0.0589153	0.0836156	0.0328285	0.0491492	0.0867643	0.105479	0.118013	0.0787455		0.0931602	0.0955418
NQLANAEEK	cce_3330	Cellular processes: Chaperones	chaperonin 2									0.173872				0.119779
EVAGDGTTTATVIGQALIK	cce_3330	Cellular processes: Chaperones	chaperonin 2					0.0553949		0.137349	0.0911004	0.0965855	0.158908	0.168077	0.134024	0.134795
QIEDSDSSYDKEKLQER	cce_1344	Cellular processes: Chaperones	chaperonin 1	0.015916	0.0254419	0.0673966	0.0847952	0.0810508	0.11564		0.120534	0.17258	0.167942			0.16377
DKGTGKEQSISITGASTLPDTEVDR	cce_2003	Cellular processes: Chaperones	heat shock protein Hsp70	0.0333123	0.0549434	0.0749767	0.0818146	0.131479	0.133432	0.141977	0.164326	0.176442	0.167121	0.140782	0.15631	0.174649
QFAPEEISAQVLRK	cce_2003	Cellular processes: Chaperones	heat shock protein Hsp70	0.0636551	0.121208	0.131711	0.181867	0.108957	0.152947	0.237303	0.239549	0.126461	0.27891		0.221977	0.202577
QFAPEEISAQVLR	cce_2003	Cellular processes: Chaperones	heat shock protein Hsp70													0.203425
TKEVAGDGTTTATVIGQALIK	cce_3330	Cellular processes: Chaperones	chaperonin 2	0.0465134	0.0548645	0.0670071	0.0650243	0.0696855	0.0709483	0.0766669	0.0950436	0.129196	0.154154	0.148682	0.170524	0.22139
SMFTELEITEGMR	cce_1344	Cellular processes: Chaperones	chaperonin 1	0.0412678	0.0264438	0.0717511	0.170593	0.14054	0.144047	0.148852	0.137602	0.272874	0.226375	0.31831	0.336467	0.22357
EQSISITGASTLPDTEVDR	cce_2003	Cellular processes: Chaperones	heat shock protein Hsp70									0.1652	0.174656		0.183464	0.233583
EYTDEYPEGTVIEELMR	cce_4005	Cellular processes: Chaperones	heat shock protein	0.0385465		0.0676916	0.100388	0.0854482	0.163184	0.0266225	0.174491	0.164018	0.190319	0.210115	0.191333	0.253502
VGAATETELKDR	cce_3330	Cellular processes: Chaperones	chaperonin 2	0.0899764	0.11475	0.0675707	0.131054	0.200802	0.189176	0.187299	0.261136	0.27215	0.28348	0.317747	0.306929	0.256653
IVDYLAADFQK	cce_2003	Cellular processes: Chaperones	heat shock protein Hsp70	0.118879		0.107676		0.195538			0.333289				0.301175	0.258913
GVLNVAAIKAPAFGER	cce_3330	Cellular processes: Chaperones	chaperonin 2	0.0498475	0.0803729	0.110783	0.141658	0.150658	0.14388	0.150616	0.214819	0.213357	0.241331	0.244861	0.234587	0.26305
TNDVAGDGTTTATVLAHAIVK	cce_1344	Cellular processes: Chaperones	chaperonin 1	0.052921	0.0801784	0.108278	0.149114	0.145767	0.157483	0.166612	0.213102	0.22681	0.2508	0.254218	0.257635	0.264913
MIALAMDKVTK	cce_3330	Cellular processes: Chaperones	chaperonin 2	0.319761	0.0454434	0.126783	0.087091		0.183468	0.159315	0.19002	0.250133	0.245171	0.319448		0.277135
AAISINVSTVKPLGDR	cce_1343	Cellular processes: Chaperones	chaperonin	0.0390015				0.160692		0.167454	0.573415	0.215267	0.542668			0.279981
LAGGVAVIK	cce_3330	Cellular processes: Chaperones	chaperonin 2		0.119708	0.134146			0.153984	0.238235	0.171911		0.244661	0.186478	0.253675	0.347222
VGAATETELKDRK	cce_3330	Cellular processes: Chaperones	chaperonin 2	0.0498364	0.0432483	0.0872676	0.113269	0.131785	0.181915	0.114708	0.254433	0.250451	0.265719	0.29222	0.303242	0.347963
NVAAGANPIALKK	cce_1344	Cellular processes: Chaperones	chaperonin 1	0.0837841	0.114783	0.161149	0.223723	0.179134	0.245418	0.257847	0.295641	0.331569	0.347404	0.381609		0.367243
GVLNVAAIK	cce_3330	Cellular processes: Chaperones	chaperonin 2			0.0750038				0.127302	0.160926			0.202548	0.226273	0.36782
GIDKATEFLVEK	cce_1344	Cellular processes: Chaperones	chaperonin 1	0.067358	0.077031	0.134401	0.182972	0.177404	0.2437	0.216371	0.270436	0.278954	0.336204	0.297135	0.257844	0.411069
VAADLVAR	cce_3330	Cellular processes: Chaperones	chaperonin 2				0.106376			0.236474	0.176952				0.29291	0.41374
LEDAINATK	cce_1344	Cellular processes: Chaperones	chaperonin 1	0.0733903	0.264924	0.194039	0.219925	0.216379	0.213501	0.276777	0.270045	0.455502	0.297377	0.289826	0.331388	0.425546
TMAFLVK	cce_3330	Cellular processes: Chaperones	chaperonin 2	0.0630825	0.106079	0.100594	0.130739	0.135881	0.143676		0.278682	0.29893	0.316524	0.328401	0.29636	0.43186
LTAEFDNYR	cce_4005	Cellular processes: Chaperones	heat shock protein	0.149981	0.0998326		0.214546	0.200351	0.358328			0.31561				0.438488
GVLNVAAVK	cce_1344	Cellular processes: Chaperones	chaperonin 1	0.0726681		0.123434			0.219839	0.581281	0.283862		0.366493	0.389732	0.395451	0.447028
NGDLLVGQIAK	cce_2003	Cellular processes: Chaperones	heat shock protein Hsp70	0.141673	0.198434							0.273227				0.511204
LDGIPPAPR	cce_2003	Cellular processes: Chaperones	heat shock protein Hsp70													0.559792
KGIDKATEFLVEK	cce_1344	Cellular processes: Chaperones	chaperonin 1	0.0508892	0.0642939	0.0928939	0.120817	0.154526	0.155472	0.136666	0.20894	0.237265	0.298178	0.324546	0.327207	0.639494
LGVSPMRPEGQPFDPLYHEAMLR	cce_4005	Cellular processes: Chaperones	heat shock protein							0.0599204					0.0523884
SLSTELDVVEGMQIDR	cce_3330	Cellular processes: Chaperones	chaperonin 2						0.0258994		0.015758				0.104037
NDDGSRSELDVK	cce_1343	Cellular processes: Chaperones	chaperonin			0.0469211	0.0772932			0.101113	0.16141	0.193072		0.229844	0.125549
SMFTELEITEGMRFDK	cce_1344	Cellular processes: Chaperones	chaperonin 1									0.0767836			0.166805
YLGEKVTEAVITVPAYFNDSQR	cce_2003	Cellular processes: Chaperones	heat shock protein Hsp70	0.0535178	0.0695389	0.106901	0.127759	0.109727		0.130789	0.127909	0.1939	0.151166	0.207164	0.196507
SLVIIAEDIEK	cce_1344	Cellular processes: Chaperones	chaperonin 1												0.209469
NVIAGANPVALR	cce_3330	Cellular processes: Chaperones	chaperonin 2						0.112134			0.159953		0.306464	0.300322
ATEFLVEK	cce_1344	Cellular processes: Chaperones	chaperonin 1				0.134401						0.279029		0.301933
LSGGVAVIK	cce_1344	Cellular processes: Chaperones	chaperonin 1		0.0841762	0.0797324		0.58136		0.176214	0.163494	0.251811	0.299146		0.307858
NVVLEKK	cce_1344	Cellular processes: Chaperones	chaperonin 1	0.0807855	0.10665	0.14219	0.193392	0.217195	0.243878	0.231436	0.288148		0.299321		0.370632
VADYKNQLANAEEK	cce_3330	Cellular processes: Chaperones	chaperonin 2	0.0280186	0.0382951	0.0558468	0.0822816	0.105219	0.11902	0.103021	0.170069	0.209468	0.204846	0.176828	0.42268
RALEQGVNALADAVR	cce_3330	Cellular processes: Chaperones	chaperonin 2											0.0127138
NDDGSRSELDVKVGDK	cce_1343	Cellular processes: Chaperones	chaperonin	0.0285031					0.0256538					0.0368982
FGAPQIINDGITIAKEIELEDHIENTGVSLIR	cce_1344	Cellular processes: Chaperones	chaperonin 1			0.0207105								0.0756638
AAISINVSTVKPLGDRIFVK	cce_1343	Cellular processes: Chaperones	chaperonin			0.0715413		0.0713311		0.0608208	0.0747118			0.10629
YLGEPVTGAVITVPAYFNDSQR	cce_1356	Cellular processes: Chaperones	heat shock protein Hsp70				0.090057			0.126309		0.0913935	0.103888	0.13862
QAASKTNDVAGDGTTTATVLAHAIVK	cce_1344	Cellular processes: Chaperones	chaperonin 1	0.034434	0.0544198	0.0634479	0.0908028	0.108157	0.0875871	0.0806875	0.128753	0.121157	0.125559	0.153145
MIALAMDK	cce_3330	Cellular processes: Chaperones	chaperonin 2						0.1289					0.217812
NEGIDLRKDK	cce_2003	Cellular processes: Chaperones	heat shock protein Hsp70											0.285105
RIEQLR	cce_3330	Cellular processes: Chaperones	chaperonin 2					0.122431					0.289757	0.318828
VGDKVLYSK	cce_1343	Cellular processes: Chaperones	chaperonin			0.146092		0.0286731	0.174517		0.288181		0.327862	0.337139
GRNVVLEK	cce_1344	Cellular processes: Chaperones	chaperonin 1								0.301836			0.338078
NEGIDLRK	cce_2003	Cellular processes: Chaperones	heat shock protein Hsp70				0.197749		0.284421					0.505445
ALNNNKVNIK	cce_2925	Cellular processes: Chaperones	heat shock protein Hsp90										0.811306	0.858641
KFGAPQIINDGITIAKEIELEDHIENTGVSLIR	cce_1344	Cellular processes: Chaperones	chaperonin 1				0.0310884						0.0477654
DGELVVGQMAR	cce_1356	Cellular processes: Chaperones	heat shock protein Hsp70										0.0899873
EGVISLEEGKSMFTELEITEGMRFDK	cce_1344	Cellular processes: Chaperones	chaperonin 1										0.16729
GVLNVAAVKAPGFGDR	cce_1344	Cellular processes: Chaperones	chaperonin 1	0.0454033	0.0509632	0.0744137	0.111556		0.111792	0.109058	0.177637	0.175017	0.182884
GVLNVAAVKAPGFGDRR	cce_1344	Cellular processes: Chaperones	chaperonin 1		0.0527017	0.0810698	0.130265	0.128314		0.10825	0.0810919		0.193768
LIQEIASK	cce_3330	Cellular processes: Chaperones	chaperonin 2		0.0924764		0.114184	0.21691	0.0531675	0.219981		0.263311	0.298703
IEMLGSAR	cce_1344	Cellular processes: Chaperones	chaperonin 1			0.131931					0.226726	0.0466952
RMILTKDNTTIVAEGNEEAVK	cce_1344	Cellular processes: Chaperones	chaperonin 1		0.0131689	0.0385601	0.0605244	0.0105156	0.0104904	0.0216092		0.147113
TAKEKQDLETQVK	cce_4005	Cellular processes: Chaperones	heat shock protein									0.213225
LRPDVDVSQGHIK	cce_2925	Cellular processes: Chaperones	heat shock protein Hsp90			0.278008						0.36648
ALEQGVNALADAVR	cce_3330	Cellular processes: Chaperones	chaperonin 2								0.00848455
TMAFLVKEIENVAKPVEGDAIAQVASVSAGNDQEVGK	cce_3330	Cellular processes: Chaperones	chaperonin 2		0.0224717	0.0276676	0.0206883	0.0275529	0.0397311		0.0453659
EIELEDHIENTGVSLIR	cce_1344	Cellular processes: Chaperones	chaperonin 1							0.0530407
IAGLEVLR	cce_1356	Cellular processes: Chaperones	heat shock protein Hsp70							0.357705
NLVDSLKR	cce_4005	Cellular processes: Chaperones	heat shock protein						0.0187191
GMDILAESVAVTLGPK	cce_1344	Cellular processes: Chaperones	chaperonin 1						0.0353281
GVLNVAAIKAPAFGERR	cce_3330	Cellular processes: Chaperones	chaperonin 2			0.0617053	0.065568	0.0692764	0.132926
NVIAGANPVALRR	cce_3330	Cellular processes: Chaperones	chaperonin 2	0.0585689		0.101427	0.143748	0.163169	0.143411
IEMLGSARR	cce_1344	Cellular processes: Chaperones	chaperonin 1				0.107962		0.159952
LTEAAEKAK	cce_1356	Cellular processes: Chaperones	heat shock protein Hsp70				0.211974	0.262354	0.932138
GYISPYFITDQERQQVEFDDALILITDKK	cce_3330	Cellular processes: Chaperones	chaperonin 2					0.0241034
EKDFNTGYDAATGEFTDMLAAGIVDPAKVTR	cce_1344	Cellular processes: Chaperones	chaperonin 1		0.0180175	0.0160099	0.0272896	0.0251034
MILTKDNTTIVAEGNEEAVKSR	cce_1344	Cellular processes: Chaperones	chaperonin 1		0.0406753		0.0716912	0.0745815
KQAAETDSDYDSEKLQER	cce_3330	Cellular processes: Chaperones	chaperonin 2					0.0776338
VPVTPSEAILGGSVEVPTIDGLVK	cce_1355	Cellular processes: Chaperones	heat shock protein Hsp40		0.0462484			0.0869285
MILTKDNTTIVAEGNEEAVK	cce_1344	Cellular processes: Chaperones	chaperonin 1		0.0219332			0.0937338
QVEIDTLSYKEGAK	cce_2925	Cellular processes: Chaperones	heat shock protein Hsp90	0.376423		0.208444	0.495254	0.790794
FGAPQIVNDGITVAKEIELEDPLENTGAR	cce_3330	Cellular processes: Chaperones	chaperonin 2		0.0106724		0.0214589
QAAETDSDYDSEKLQER	cce_3330	Cellular processes: Chaperones	chaperonin 2				0.0411178
LSGGVAVIKVGAATETEMKDR	cce_1344	Cellular processes: Chaperones	chaperonin 1				0.0772399
EGVISLEEGK	cce_1344	Cellular processes: Chaperones	chaperonin 1				0.22025
TLSIYDNGIGMTVDEIKK	cce_2925	Cellular processes: Chaperones	heat shock protein Hsp90	0.260654			0.281142
NVAAGANPIALK	cce_1344	Cellular processes: Chaperones	chaperonin 1				0.941968
TAGGILLPDNAQEKPQIGEVVAVGPGKR	cce_1343	Cellular processes: Chaperones	chaperonin			0.0209274
DFNTGYDAATGEFTDMLAAGIVDPAKVTR	cce_1344	Cellular processes: Chaperones	chaperonin 1			0.0338362
KFGAPQIVNDGITVAKEIELEDPLENTGAR	cce_3330	Cellular processes: Chaperones	chaperonin 2		0.0112408
LQYDDEEDEGIFESIRK	cce_1356	Cellular processes: Chaperones	heat shock protein Hsp70		0.0156232
RIINEPTAASLAYGLDKK	cce_2003	Cellular processes: Chaperones	heat shock protein Hsp70		0.556187
VGKEGVISLEEGK	cce_1344	Cellular processes: Chaperones	chaperonin 1	0.0286975
STLEFHHDK	cce_1620	Cellular processes: Detoxification	superoxide dismutase											0.0542082
AYELPNLPYDYTALEPHISK	cce_1620	Cellular processes: Detoxification	superoxide dismutase		0.331727						0.155519
VEAITLEDSEIEER	cce_2913	Cellular processes: Protein and peptide secretion	trigger factor										0.1194		0.109165	0.0234939
QGTEGQLPVEFNIR	cce_4646	Cellular processes: Protein and peptide secretion	protein export membrane protein		0.0260853			0.0530871		0.0713805		0.095912		0.0698665		0.0504264
AEETVYDPQQLEDWFKER	cce_2913	Cellular processes: Protein and peptide secretion	trigger factor	0.0159634					0.0314916		0.0625235	0.0414043	0.036235		0.052854	0.0631923
ATVELVPK	cce_2913	Cellular processes: Protein and peptide secretion	trigger factor						0.124696							0.298259
TPLIISGQVERPTEK	cce_1945	Cellular processes: Protein and peptide secretion	preprotein translocase subunit SecA	0.257048	0.128397	0.168362	0.219437	0.298173	0.274444	0.398174	0.530147	0.405879	0.2378	0.509685	0.522274	0.570773
VYNLQVTIVPTNRPSQR	cce_1945	Cellular processes: Protein and peptide secretion	preprotein translocase subunit SecA			0.115595		0.229916		0.289226		0.243265				0.678002
QFQESAENETKQSIHTAITSELSK	cce_2913	Cellular processes: Protein and peptide secretion	trigger factor					0.0123529		0.0256828		0.0133103	0.0173005		0.012058
GTLEAEKETESESGEEPTNTQETE	cce_2913	Cellular processes: Protein and peptide secretion	trigger factor			0.00495967	0.010744				0.0253253		0.0296297	0.041402	0.0333691
IVVQLPGVTDPEQAER	cce_4646	Cellular processes: Protein and peptide secretion	protein export membrane protein		0.0283986	0.0378602	0.0313655	0.0726881	0.0953676			0.0730459	0.0814958	0.0901935	0.119459
ASNFVVETKEELAK	cce_0228	Cellular processes: Protein and peptide secretion	preprotein translocase SecE subunit	0.167152	0.170677	0.101652	0.118285	0.180911	0.0675601	0.396335	0.252387	0.404483	0.665078		0.308773
FDFNDFLK	cce_3472	Cellular processes: Protein and peptide secretion	signal recognition particle protein									0.373996		0.338401	0.346646
KNPDILAK	cce_3472	Cellular processes: Protein and peptide secretion	signal recognition particle protein	0.0843524	0.119189	0.0871108								0.19279	0.375429
TLGQTIDYAQTGGR	cce_4033	Cellular processes: Protein and peptide secretion	preprotein translocase SecY subunit										0.0112651	0.21595
VAGLMNAFRVEEDMPIESK	cce_1945	Cellular processes: Protein and peptide secretion	preprotein translocase subunit SecA				0.125041						0.25902	0.21815
NLDVDER	cce_4645	Cellular processes: Protein and peptide secretion	protein export membrane protein							0.155313			0.0285959
QLEKQESEEDPKDYEVDEK	cce_1945	Cellular processes: Protein and peptide secretion	preprotein translocase subunit SecA	0.0445755	0.0424649	0.0542447	0.0326675		0.104137	0.114114	0.178645	0.132833	0.180312
AQEEIDLSDVEQMQSK	cce_3472	Cellular processes: Protein and peptide secretion	signal recognition particle protein	0.0398227					0.0405157			0.0769909
QSIHTAITSELSK	cce_2913	Cellular processes: Protein and peptide secretion	trigger factor	0.0386263			0.0453275	0.0443911	0.0794485		0.0923149	0.0865068
AVNPDDTLLVVDAMTGQEAANLTR	cce_3472	Cellular processes: Protein and peptide secretion	signal recognition particle protein					0.186703	0.186199		0.120523
QISGQPIKFVGVGEKVEALQPFYPDR	cce_3472	Cellular processes: Protein and peptide secretion	signal recognition particle protein	0.0414432				0.0339819		0.0525881
WQPSADIFPTDLSPETQNMLK	cce_1945	Cellular processes: Protein and peptide secretion	preprotein translocase subunit SecA						0.213848
ALFGDPNTR	cce_1945	Cellular processes: Protein and peptide secretion	preprotein translocase subunit SecA						0.229805
VAGLMNAFR	cce_1945	Cellular processes: Protein and peptide secretion	preprotein translocase subunit SecA					0.290299	0.288003
EAELEALR	cce_4646	Cellular processes: Protein and peptide secretion	protein export membrane protein			0.0395281	0.0481481	0.0461368
VEALQPFYPDR	cce_3472	Cellular processes: Protein and peptide secretion	signal recognition particle protein					0.0927977
GTDIILGGNSDYMAR	cce_1945	Cellular processes: Protein and peptide secretion	preprotein translocase subunit SecA			0.0616515
RIDNQLR	cce_1945	Cellular processes: Protein and peptide secretion	preprotein translocase subunit SecA			0.197046
TFHDQIGVTGAILTK	cce_3472	Cellular processes: Protein and peptide secretion	signal recognition particle protein		0.496823
GGSLPFPVEVVENR	cce_4646	Cellular processes: Protein and peptide secretion	protein export membrane protein	0.0267635
TFELVADKAPDIK	cce_0554	Central intermediary metabolism: Nitrogen fixation	nitrogenase cofactor biosynthesis protein		0.527979											0.672649
SKQVQEAELR	cce_0559	Central intermediary metabolism: Nitrogen fixation	nitrogenase iron protein		0.472697						0.633307	0.695373	0.599984
KTDTPSVTDISFDLVR	cce_0561	Central intermediary metabolism: Nitrogen fixation	nitrogenase molybdenum-iron protein beta chain			0.673923	0.389724				0.948668		0.621521
SNKQSLPGVMTAR	cce_0560	Central intermediary metabolism: Nitrogen fixation	nitrogenase molybdenum-iron protein alpha chain		0.482713	0.50433	0.426415				0.539895	0.724439	0.695915
STTSQNTIAALAETNR	cce_0559	Central intermediary metabolism: Nitrogen fixation	nitrogenase iron protein		0.952418	0.604824	0.93652	0.198828			0.92524	0.643462	0.703906
ALQADK	cce_0559	Central intermediary metabolism: Nitrogen fixation	nitrogenase iron protein			0.415318						0.586749
DLWHMR	cce_0561	Central intermediary metabolism: Nitrogen fixation	nitrogenase molybdenum-iron protein beta chain				0.371972				0.762574	0.594632
DTKTPLIR	cce_0561	Central intermediary metabolism: Nitrogen fixation	nitrogenase molybdenum-iron protein beta chain		0.0320773		0.970579					0.597389
QVQEAELRR	cce_0559	Central intermediary metabolism: Nitrogen fixation	nitrogenase iron protein									0.665141
QVQEAELR	cce_0559	Central intermediary metabolism: Nitrogen fixation	nitrogenase iron protein		0.986419	0.262782	0.186206				0.558135
TVMMMVGGLRPR	cce_0560	Central intermediary metabolism: Nitrogen fixation	nitrogenase molybdenum-iron protein alpha chain	0.986778	0.505698		0.540315				0.687595
EALTVNPAK	cce_0561	Central intermediary metabolism: Nitrogen fixation	nitrogenase molybdenum-iron protein beta chain			0.443314	0.401188				0.698263
AQTTILHLAAER	cce_0559	Central intermediary metabolism: Nitrogen fixation	nitrogenase iron protein								0.895421
TDTPSVTDISFDLVR	cce_0561	Central intermediary metabolism: Nitrogen fixation	nitrogenase molybdenum-iron protein beta chain			0.463379					0.935247
QSLPGVMTAR	cce_0560	Central intermediary metabolism: Nitrogen fixation	nitrogenase molybdenum-iron protein alpha chain		0.527739		0.238637
YGIPWLEYNFFGPSK	cce_0560	Central intermediary metabolism: Nitrogen fixation	nitrogenase molybdenum-iron protein alpha chain				0.380654
ALQADKAATKA	cce_0559	Central intermediary metabolism: Nitrogen fixation	nitrogenase iron protein				0.457062
EDGNEDKLVPK	cce_0565	Central intermediary metabolism: Nitrogen fixation	probable nitrogen fixation protein				0.621115
VFKDVPSNVVLLDDLTK	cce_0568	Central intermediary metabolism: Nitrogen fixation	nitrogen fixation protein				0.909691
MYHEGTSLEDAADSINAEATVTLQTYTTPK	cce_0561	Central intermediary metabolism: Nitrogen fixation	nitrogenase molybdenum-iron protein beta chain			0.208012
IAASLREIASRFDEK	cce_0560	Central intermediary metabolism: Nitrogen fixation	nitrogenase molybdenum-iron protein alpha chain			0.389457
VVAQWSGDGTLTEMK	cce_0560	Central intermediary metabolism: Nitrogen fixation	nitrogenase molybdenum-iron protein alpha chain			0.468131
MALPFR	cce_0560	Central intermediary metabolism: Nitrogen fixation	nitrogenase molybdenum-iron protein alpha chain			0.47081
AGTENVPGIVALGK	cce_0557	Central intermediary metabolism: Nitrogen fixation	nitrogenase cofactor synthesis protein			0.608623
SLLFTEPVDFLVGNSYAK	cce_0561	Central intermediary metabolism: Nitrogen fixation	nitrogenase molybdenum-iron protein beta chain			0.959561
VVAQWSGDGTLTEMKATPNVK	cce_0560	Central intermediary metabolism: Nitrogen fixation	nitrogenase molybdenum-iron protein alpha chain		0.192697
YLQRDTK	cce_0561	Central intermediary metabolism: Nitrogen fixation	nitrogenase molybdenum-iron protein beta chain		0.441318
GNPPPWLR	cce_0565	Central intermediary metabolism: Nitrogen fixation	probable nitrogen fixation protein		0.691016
PIGMLEMIDGGDRDEK	cce_4329	Central intermediary metabolism: Phosphorus compounds	inorganic pyrophosphatase	0.035689				0.0656102	0.0534365	0.0395748	0.0353586	0.0459823	0.0460991	0.0510586	0.0703156	0.0708182
NKYEYDKDMNAFALDR	cce_4329	Central intermediary metabolism: Phosphorus compounds	inorganic pyrophosphatase	0.0113644	0.0133093	0.0122911	0.0174008	0.0392426	0.0487946	0.0489821	0.0526802	0.0496434	0.0635421	0.0779973	0.0648516	0.0715087
DISPHRLEEIAEFFR	cce_4329	Central intermediary metabolism: Phosphorus compounds	inorganic pyrophosphatase	0.0104217	0.0120623	0.0223947	0.011931		0.0417929	0.033276	0.0442281	0.0478404	0.0435653	0.0571369	0.3279	0.0865036
VLYASVK	cce_4329	Central intermediary metabolism: Phosphorus compounds	inorganic pyrophosphatase													0.0994793
YAEVHSLK	cce_4329	Central intermediary metabolism: Phosphorus compounds	inorganic pyrophosphatase			0.0210931	0.0227969	0.00788865	0.00535624		0.0784256	0.0545056	0.0970208		0.117322
TYKNLEK	cce_4329	Central intermediary metabolism: Phosphorus compounds	inorganic pyrophosphatase	0.0242203	0.0231716	0.0248303	0.0294075			0.0613596		0.103204	0.116388	0.157807	0.168695
GMLERPIDEVKR	cce_0600	Central intermediary metabolism: Phosphorus compounds	exopolyphosphatase				0.0213732				0.147181			0.201485
LEEIAEFFR	cce_4329	Central intermediary metabolism: Phosphorus compounds	inorganic pyrophosphatase										0.041349
VAVQLNDTHPAVAVAELMR	cce_1629	Central intermediary metabolism: Polysaccharides and glycoproteins	glycogen phosphorylase													0.0147608
YYIENSDDYLNQPYGMAR	cce_1806	Central intermediary metabolism: Polysaccharides and glycoproteins	putative glycoside hydrolase, family 13								0.0131116					0.0257952
IDPFSPQLAVTWGNDGTR	cce_1806	Central intermediary metabolism: Polysaccharides and glycoproteins	putative glycoside hydrolase, family 13					0.0261611	0.0317823	0.035211	0.0592065	0.0446243	0.0555923		0.0337802	0.0473103
IGVPEAGYYVELFNSDAK	cce_2248	Central intermediary metabolism: Polysaccharides and glycoproteins	1,4-alpha-glucan branching enzyme	0.0283473	0.025816	0.0097607	0.0299295	0.054926	0.0533895	0.0713928	0.0653671	0.0702142	0.0945279	0.111262	0.102526	0.088948
EAFWPILHSFPYHFTSESSNWDNFVK	cce_2391	Central intermediary metabolism: Polysaccharides and glycoproteins	glucosylglycerol-phosphate synthase		0.0511797	0.0330492	0.0351515	0.0411241	0.0689293	0.076073	0.0630394	0.0699441	0.0830197	0.0714261	0.0814944	0.0898985
NFYSRHDYEEVESGPANELMNR	cce_0606	Central intermediary metabolism: Polysaccharides and glycoproteins	phosphoglucomutase	0.0393889	0.0389685	0.0436792	0.0654473	0.0730355	0.122443		0.0877293	0.0884051	0.105352	0.108909		0.15068
NHDNLDQFPEK	cce_1629	Central intermediary metabolism: Polysaccharides and glycoproteins	glycogen phosphorylase						0.230604				0.281094			0.237413
WPVTIFGELLPR	cce_1629	Central intermediary metabolism: Polysaccharides and glycoproteins	glycogen phosphorylase			0.193419	0.280185							0.203261		0.246923
LTQDSEEQQTR	cce_4557	Central intermediary metabolism: Polysaccharides and glycoproteins	glycosyl transferase, group 1	0.0179156			0.032722		0.0872045			0.105101	0.145419	0.138676	0.249887	0.249736
LVNAVADVVNNDPDVR	cce_1629	Central intermediary metabolism: Polysaccharides and glycoproteins	glycogen phosphorylase	0.085511	0.101019	0.130331	0.142724	0.143349	0.142743	0.18796	0.261554	0.246588	0.278052	0.282452	0.275743	0.267338
VAEIKETLQGR	cce_2391	Central intermediary metabolism: Polysaccharides and glycoproteins	glucosylglycerol-phosphate synthase			0.143966	0.145959	0.194508	0.224461		0.250018	0.367953	0.627105	0.355462	0.492686	0.288164
TVTTTPFDDQKPGTSGLRK	cce_0606	Central intermediary metabolism: Polysaccharides and glycoproteins	phosphoglucomutase	0.0741449	0.0400001	0.0288276		0.0483929	0.193094	0.206581		0.186807	0.227097	0.272107	0.276815	0.289997
IPLTAEQVRDFYHVTSK	cce_2391	Central intermediary metabolism: Polysaccharides and glycoproteins	glucosylglycerol-phosphate synthase	0.0907377	0.105746	0.0663716	0.142642	0.200398	0.223296	0.247479	0.240831		0.277779	0.287088		0.319399
TKVTGHITPVGIALAEPEATTK	cce_2391	Central intermediary metabolism: Polysaccharides and glycoproteins	glucosylglycerol-phosphate synthase	0.0710765	0.107712	0.143492	0.164335	0.147978	0.216622	0.209511	0.263523	0.260341	0.299448	0.31808	0.338501	0.357916
AKPAVPLAGK	cce_0987	Central intermediary metabolism: Polysaccharides and glycoproteins	glucose-1-phosphate adenylyltransferase			0.0677677	0.0748417		0.157743		0.173452	0.366763	0.389773	0.315371	0.362649	0.401982
IHNSVLGIR	cce_0987	Central intermediary metabolism: Polysaccharides and glycoproteins	glucose-1-phosphate adenylyltransferase	0.056424		0.0990944					0.315169			0.450393		0.404893
VLYPNDNTPAGR	cce_1629	Central intermediary metabolism: Polysaccharides and glycoproteins	glycogen phosphorylase	0.125782	0.178583	0.210853	0.212631	0.206725	0.2246	0.297245		0.385511	0.410623	0.393775		0.422733
TILAIPYDTPVPGYK	cce_1629	Central intermediary metabolism: Polysaccharides and glycoproteins	glycogen phosphorylase	0.115395	0.150169	0.148033	0.128715	0.150494	0.17622	0.254638	0.362291	0.247701	0.580164	0.28398	0.366152	0.518394
GLISFIR	cce_4595	Central intermediary metabolism: Polysaccharides and glycoproteins	1,4-alpha-glucan branching enzyme					0.398434	0.447342	0.450491		0.425198	0.460253	0.636083	0.690466	0.602765
KLIIAAGR	cce_2391	Central intermediary metabolism: Polysaccharides and glycoproteins	glucosylglycerol-phosphate synthase								0.250019	0.391646		0.479776		0.616587
NYTIWELFVPEIGSGTVYKYEIK	cce_2248	Central intermediary metabolism: Polysaccharides and glycoproteins	1,4-alpha-glucan branching enzyme												0.0463579
LRIPYSESVIYEMHVGGFTR	cce_3465	Central intermediary metabolism: Polysaccharides and glycoproteins	glycogen debranching enzyme									0.0296257	0.0293055		0.0485979
IVSYFSAEFLMGR	cce_1629	Central intermediary metabolism: Polysaccharides and glycoproteins	glycogen phosphorylase												0.0664098
ADILNYFEVIVGGDEIPR	cce_0939	Central intermediary metabolism: Polysaccharides and glycoproteins	putative HAD-superfamily hydrolase, subfamily IA, variant 3			0.0423192				0.0653033	0.0741306	0.108734	0.0855308	0.109702	0.0755038
KGFPAEEKWDSEALAYYK	cce_0394	Central intermediary metabolism: Polysaccharides and glycoproteins	glycoside hydrolase family 13, putative neopullulanase	0.0175675					0.0444086			0.0747207		0.0782025	0.0792047
VVLDGVFNHASR	cce_0394	Central intermediary metabolism: Polysaccharides and glycoproteins	glycoside hydrolase family 13, putative neopullulanase							0.0432553					0.0962603
QYGGSNMGNLGGK	cce_2248	Central intermediary metabolism: Polysaccharides and glycoproteins	1,4-alpha-glucan branching enzyme												0.102975
KLEEFVDDAEFRK	cce_1629	Central intermediary metabolism: Polysaccharides and glycoproteins	glycogen phosphorylase			0.0477559					0.147992	0.132573	0.127309		0.109382
KYNAFGGIILSASHNPGGPNGDFGVK	cce_0606	Central intermediary metabolism: Polysaccharides and glycoproteins	phosphoglucomutase							0.108253	0.0971242	0.0966377	0.0869506	0.130758	0.117372
IGEHKEWGTLVFNYGR	cce_2248	Central intermediary metabolism: Polysaccharides and glycoproteins	1,4-alpha-glucan branching enzyme									0.0515995	0.0571807		0.140391
KAQGYSPSDYYHNNGNLK	cce_1629	Central intermediary metabolism: Polysaccharides and glycoproteins	glycogen phosphorylase		0.04809	0.0907111	0.0786608								0.188168
VYPAADLSEQISTAGKEASGTGNMK	cce_1629	Central intermediary metabolism: Polysaccharides and glycoproteins	glycogen phosphorylase	0.188069	0.0716901	0.0791681	0.0814488	0.0782604	0.16144						0.213163
AQGYSPSDYYHNNGNLK	cce_1629	Central intermediary metabolism: Polysaccharides and glycoproteins	glycogen phosphorylase	0.0590863	0.0735817	0.0888898	0.106513	0.11839	0.123366	0.174784	0.163348	0.189919	0.204221	0.222149	0.235086
VVFMPNFNVSLGQR	cce_1629	Central intermediary metabolism: Polysaccharides and glycoproteins	glycogen phosphorylase		0.0532111			0.136794	0.0276716	0.089042	0.17031	0.281593	0.25427	0.293148	0.246775
VYPAADLSEQISTAGK	cce_1629	Central intermediary metabolism: Polysaccharides and glycoproteins	glycogen phosphorylase	0.0687557	0.0804934	0.107488	0.121658	0.0985586	0.101035	0.123516	0.192273	0.192243	0.225132	0.262313	0.261652
KLEEFVDDAEFR	cce_1629	Central intermediary metabolism: Polysaccharides and glycoproteins	glycogen phosphorylase	0.0382224		0.0276732			0.100223	0.11189		0.1435			0.262667
TVTTTPFDDQKPGTSGLR	cce_0606	Central intermediary metabolism: Polysaccharides and glycoproteins	phosphoglucomutase	0.0584155	0.064984	0.0728391		0.156861		0.156489		0.146091		0.261366	0.268334
VLYPNDNTPAGRK	cce_1629	Central intermediary metabolism: Polysaccharides and glycoproteins	glycogen phosphorylase	0.0841199	0.144155	0.117293	0.137901	0.125657	0.138791	0.144377		0.291658	0.352452	0.205975	0.288429
LSDPMSGYFMVR	cce_4615	Central intermediary metabolism: Polysaccharides and glycoproteins	dolichyl-phosphate-mannose synthase							0.0917901					0.306908
TEVGIWELFIPGMK	cce_4595	Central intermediary metabolism: Polysaccharides and glycoproteins	1,4-alpha-glucan branching enzyme				0.0976031		0.432597		0.433725	0.333898	0.486486		0.427092
MYVREPALYMEDFSR	cce_4595	Central intermediary metabolism: Polysaccharides and glycoproteins	1,4-alpha-glucan branching enzyme			0.0932368			0.392475	0.272033			0.448355		0.507402
MAILNAAR	cce_1629	Central intermediary metabolism: Polysaccharides and glycoproteins	glycogen phosphorylase	0.116501	0.23941	0.235176	0.181754	0.185417	0.222766	0.332996	0.378398	0.440069	0.476916	0.474016	0.520883
MKEPSLETIKQDYPYQYFGAHPNETETTFR	cce_1806	Central intermediary metabolism: Polysaccharides and glycoproteins	putative glycoside hydrolase, family 13		0.00581844	0.00615521			0.0120269	0.0157731	0.00671944			0.0140165
FVELADWFAEWNGPFRDDVR	cce_3465	Central intermediary metabolism: Polysaccharides and glycoproteins	glycogen debranching enzyme											0.0561437
ILGSPDIYHRQDVDINR	cce_3465	Central intermediary metabolism: Polysaccharides and glycoproteins	glycogen debranching enzyme		0.0199744	0.0293322		0.0316949	0.0681307		0.0829658	0.0658876	0.0598247	0.0774547
LVNAVADVVNNDPDVRGR	cce_1629	Central intermediary metabolism: Polysaccharides and glycoproteins	glycogen phosphorylase	0.0640901	0.0678864	0.0959312	0.101653	0.0691416	0.1045		0.1583	0.192245	0.20833	0.183977
EIEYLVGKINGR	cce_2391	Central intermediary metabolism: Polysaccharides and glycoproteins	glucosylglycerol-phosphate synthase											0.256736
EKLEAFER	cce_2391	Central intermediary metabolism: Polysaccharides and glycoproteins	glucosylglycerol-phosphate synthase											0.27362
IGDGWLK	cce_1629	Central intermediary metabolism: Polysaccharides and glycoproteins	glycogen phosphorylase											0.456591
KSPNGIVPTLK	cce_2391	Central intermediary metabolism: Polysaccharides and glycoproteins	glucosylglycerol-phosphate synthase											0.517431
WNMGWMNDTLK	cce_4595	Central intermediary metabolism: Polysaccharides and glycoproteins	1,4-alpha-glucan branching enzyme											0.948526
LLVDKHDYTWDKAWEITTK	cce_1629	Central intermediary metabolism: Polysaccharides and glycoproteins	glycogen phosphorylase										0.046878
ETGADITLSVVPIDEKR	cce_0987	Central intermediary metabolism: Polysaccharides and glycoproteins	glucose-1-phosphate adenylyltransferase		0.017869	0.0589374		0.12765	0.131682	0.0867391	0.149781		0.0552544
STVISPSILSADFSR	cce_0798	Central intermediary metabolism: Polysaccharides and glycoproteins	ribulose-phosphate 3-epimerase		0.373018	0.409125	0.465602	0.612505		0.728488	0.7506		0.740178
NSKRPQPELATV	cce_0798	Central intermediary metabolism: Polysaccharides and glycoproteins	ribulose-phosphate 3-epimerase	0.421446		0.462618							0.815368
LWKAEASESFNFEAFNAGHYDR	cce_1629	Central intermediary metabolism: Polysaccharides and glycoproteins	glycogen phosphorylase		0.0164899		0.051118	0.0410357			0.0469766	0.0630509
GLTSAIQR	cce_1281	Central intermediary metabolism: Polysaccharides and glycoproteins	probable dolichyl-phosphate-mannose synthase	0.0614746							0.0490892
LEEFVDDAEFRKQWHEIK	cce_1629	Central intermediary metabolism: Polysaccharides and glycoproteins	glycogen phosphorylase			0.0106418					0.0506542
ASSFGLMK	cce_0987	Central intermediary metabolism: Polysaccharides and glycoproteins	glucose-1-phosphate adenylyltransferase					0.167696			0.186751
SLRPIDIVEK	cce_2391	Central intermediary metabolism: Polysaccharides and glycoproteins	glucosylglycerol-phosphate synthase	0.163713	0.183856	0.0307537	0.205384			0.386681
AGGLGDVVFGLSR	cce_3396	Central intermediary metabolism: Polysaccharides and glycoproteins	glycogen synthase							0.843629
YLNYRELAEK	cce_4595	Central intermediary metabolism: Polysaccharides and glycoproteins	1,4-alpha-glucan branching enzyme	0.154339			0.103406		0.117735
KFAEEELDWIK	cce_4557	Central intermediary metabolism: Polysaccharides and glycoproteins	glycosyl transferase, group 1					0.026014
NHDNLDQFPEKVAVQLNDTHPAVAVAELMR	cce_1629	Central intermediary metabolism: Polysaccharides and glycoproteins	glycogen phosphorylase					0.0276709
MTREFVDDKEPALN	cce_2391	Central intermediary metabolism: Polysaccharides and glycoproteins	glucosylglycerol-phosphate synthase					0.0596058
AQGYSPSDYYHNNGNLKGVIDR	cce_1629	Central intermediary metabolism: Polysaccharides and glycoproteins	glycogen phosphorylase		0.0455555	0.050747	0.051009	0.0619738
THDDNGNLKSFWVADR	cce_1629	Central intermediary metabolism: Polysaccharides and glycoproteins	glycogen phosphorylase			0.0338784	0.112427	0.113845
IWNPEVDDYISMPYGPDDFELK	cce_3396	Central intermediary metabolism: Polysaccharides and glycoproteins	glycogen synthase					0.206736
NGFVFHQTDAPALESAMHR	cce_3396	Central intermediary metabolism: Polysaccharides and glycoproteins	glycogen synthase	0.091382	0.0729176	0.135026	0.174715	0.314387
LAIQGMR	cce_3396	Central intermediary metabolism: Polysaccharides and glycoproteins	glycogen synthase					0.349451
TWFPNDDELVSNISLIEER	cce_1629	Central intermediary metabolism: Polysaccharides and glycoproteins	glycogen phosphorylase				0.00863929
ALPQFNHDNPAVR	cce_0394	Central intermediary metabolism: Polysaccharides and glycoproteins	glycoside hydrolase family 13, putative neopullulanase				0.0257805
TINEYKILDAADINLDRPGSFK	cce_0606	Central intermediary metabolism: Polysaccharides and glycoproteins	phosphoglucomutase				0.0332823
SLRPIDIVEKTK	cce_2391	Central intermediary metabolism: Polysaccharides and glycoproteins	glucosylglycerol-phosphate synthase		0.0836922		0.12389
EFVDDKEPALN	cce_2391	Central intermediary metabolism: Polysaccharides and glycoproteins	glucosylglycerol-phosphate synthase			0.00815995
TYNFTGFHDGFVEVLAAQQTTENPSWFQGTADAVR	cce_0987	Central intermediary metabolism: Polysaccharides and glycoproteins	glucose-1-phosphate adenylyltransferase			0.0264117
KPLDVHLMIVEPEKYVADFAK	cce_0798	Central intermediary metabolism: Polysaccharides and glycoproteins	ribulose-phosphate 3-epimerase			0.27575
VFADVMHGAAATGLER	cce_0770	Central intermediary metabolism: Polysaccharides and glycoproteins	phosphoglucomutase/phosphomannomutase		0.0281226
LIIKLVNAVADVVNNDPDVRGR	cce_1629	Central intermediary metabolism: Polysaccharides and glycoproteins	glycogen phosphorylase		0.0350682
TNVVNPLR	cce_1629	Central intermediary metabolism: Polysaccharides and glycoproteins	glycogen phosphorylase	0.132946	0.161503
TNPTLIR	cce_4557	Central intermediary metabolism: Polysaccharides and glycoproteins	glycosyl transferase, group 1	0.0498586
HRETGADITLSVVPIDEK	cce_0987	Central intermediary metabolism: Polysaccharides and glycoproteins	glucose-1-phosphate adenylyltransferase	0.0674821
VTGHITPVGIALAEPEATTK	cce_2391	Central intermediary metabolism: Polysaccharides and glycoproteins	glucosylglycerol-phosphate synthase	0.0880504
NEDGVWEITIPENLTWSEYK	cce_1806	Central intermediary metabolism: Polysaccharides and glycoproteins	putative glycoside hydrolase, family 13	0.196348
FAEEELDWIKITK	cce_4557	Central intermediary metabolism: Polysaccharides and glycoproteins	glycosyl transferase, group 1	0.976317
IKELQEAFQK	cce_4379	CHP	CHP103-containing protein	0.0654221	0.0668845	0.0882891		0.144266		0.21669	0.229396	0.21676	0.256383	0.29092	0.210053	0.311825
GKGFGFGLGK	cce_4379	CHP	CHP103-containing protein	0.0255295											0.157409
QVTISPDAMGNSPEALSELVTAAMK	cce_4379	CHP	CHP103-containing protein		0.0527075					0.0207153
AQQVQAGAQQLQQELEEMNIEGYSDEAK	cce_4379	CHP	CHP103-containing protein	0.00862883	0.00812473		0.0119908	0.0206466
TQDKGKGFGFGLGK	cce_4379	CHP	CHP103-containing protein				0.00766586	0.0307656
QVTISPDAMGNSPEALSELVTAAMKDAYAK	cce_4379	CHP	CHP103-containing protein	0.0109136	0.0128994	0.0133769
VAVMSDQISAVILSQK	cce_2199	conserved hypothetical protein	conserved hypothetical protein		0.0278514		0.0351192	0.0259524	0.063428	0.0726878	0.0860595	0.123169	0.117187	0.1733	0.142051	0.101878
KVAVMSDQISAVILSQK	cce_2199	conserved hypothetical protein	conserved hypothetical protein									0.0536676			0.155063	0.102456
EVEDAQTLYNQIVNAMK	cce_2199	conserved hypothetical protein	conserved hypothetical protein	0.0369369	0.0449513	0.0434528	0.0499755	0.0723211	0.0834034	0.0955616	0.108098	0.121786	0.118609	0.112518	0.123145	0.115332
KEVEDAQTLYNQIVNAMK	cce_2199	conserved hypothetical protein	conserved hypothetical protein	0.0335826	0.0375276	0.0435828	0.0503742	0.0621406	0.0781956	0.0803925	0.0969616	0.110231	0.0920264	0.117293	0.120005	0.131734
GDIIGHILPFPEQFR	cce_1757	conserved hypothetical protein	conserved hypothetical protein	0.0540109	0.054859		0.0382267		0.184398						0.175758	0.149546
YTPLPISVQR	cce_2199	conserved hypothetical protein	conserved hypothetical protein	0.0697192		0.1151	0.128474		0.276899	0.211001	0.270691		0.190939	0.407783	0.359572	0.231131
YTPLPISVQRK	cce_2199	conserved hypothetical protein	conserved hypothetical protein	0.0344486	0.0533573		0.0617472	0.0713788
KDTGQWGLPGGIVDWGEDIITTAK	cce_4624	DNA replication, restriction, modification, recombination, and repair	NUDIX hydrolase	0.00824188	0.00798139		0.0394673	0.0171697	0.0221731	0.00794811	0.0160038	0.0139538	0.0135934			0.0190603
EDKLPFHVASQAGSTSIIR	cce_2448	DNA replication, restriction, modification, recombination, and repair	putative chromosome partitioning protein, ParA family						0.0543897	0.0411073		0.0311211	0.0358658	0.0312629	0.0710011
FYSGEEGLDTQVK	cce_1235	DNA replication, restriction, modification, recombination, and repair	DNA topoisomerase I						0.215796		0.0785519			0.339291	0.0990463
LRELAYLNAGVR	cce_0758	DNA replication, restriction, modification, recombination, and repair	DNA gyrase B subunit												0.799342
GRPDREAIIITQLPYQTNK	cce_4401	DNA replication, restriction, modification, recombination, and repair	DNA gyrase A subunit	0.101001	0.126593	0.168568	0.170131	0.0925946		0.280022	0.250983	0.321535		0.382197
SYLEYAMSVIVGR	cce_4401	DNA replication, restriction, modification, recombination, and repair	DNA gyrase A subunit									0.257993	0.297873
LVGVYSSIDRDPR	cce_4624	DNA replication, restriction, modification, recombination, and repair	NUDIX hydrolase	0.0146713	0.0229251			0.0302674	0.0590222	0.0593053		0.0659123
ERIEAIIEDELTQIK	cce_4401	DNA replication, restriction, modification, recombination, and repair	DNA gyrase A subunit									0.292009
SSRTDEPDWFNLKFWGK	cce_2001	DNA replication, restriction, modification, recombination, and repair	single-stranded DNA-binding protein		0.0808036	0.0519463	0.069918	0.123469	0.125118		0.0835459
ILSQPSGIGR	cce_1208	DNA replication, restriction, modification, recombination, and repair	Holliday junction DNA helicase			0.0915039					0.127795
LLGTHPETGAK	cce_1235	DNA replication, restriction, modification, recombination, and repair	DNA topoisomerase I				0.134671		0.085259
TDEPDWFNLKFWGK	cce_2001	DNA replication, restriction, modification, recombination, and repair	single-stranded DNA-binding protein				0.0893521		0.100452
NYLPQGYQVEASMGHVR	cce_1235	DNA replication, restriction, modification, recombination, and repair	DNA topoisomerase I						0.131612
LGQPAPTLSGGEAQR	cce_3691	DNA replication, restriction, modification, recombination, and repair	excinuclease ABC subunit A		0.14959			0.145008
STLVIVESPTK	cce_1235	DNA replication, restriction, modification, recombination, and repair	DNA topoisomerase I	0.172639		0.149785
QVEIEDAAEADRIFTILMGDR	cce_0758	DNA replication, restriction, modification, recombination, and repair	DNA gyrase B subunit		0.0776953
IIPTDLSNEMSR	cce_4401	DNA replication, restriction, modification, recombination, and repair	DNA gyrase A subunit		0.0902966
YTEASLVK	cce_1235	DNA replication, restriction, modification, recombination, and repair	DNA topoisomerase I		0.310929
SSRTDEPDWFNLK	cce_2001	DNA replication, restriction, modification, recombination, and repair	single-stranded DNA-binding protein	0.104813
LQPNYQYDNNQR	cce_0855	DUF	DUF541-containing protein													0.036987
GYDPITNELVWGSVAGAFHFKPR	cce_1380	DUF	DUF1001-containing protein			0.0281617		0.0519897	0.0279676	0.0301148	0.0545661	0.0473338	0.0501355	0.0713448	0.060746	0.0530998
TRAVIITDSSHVVLSAIQPETVAHR	cce_4590	DUF	DUF370-containing protein	0.0262614	0.0282579	0.0419794	0.0343913				0.071211	0.075595	0.0836822	0.0802111	0.0694599	0.0831317
LAIAEGAVHGISPEK	cce_1732	DUF	DUF1092-containing protein	0.0196689									0.0962512			0.090793
AVIITDSSHVVLSAIQPETVAHR	cce_4590	DUF	DUF370-containing protein	0.0588978	0.0517801	0.0548491	0.0605182	0.0609817	0.0859902	0.0851752	0.0852935	0.099414	0.0837497	0.0918871	0.120668	0.108926
MENIQLINIGFGNIVSANR	cce_4590	DUF	DUF370-containing protein	0.0527523	0.166613	0.0618329	0.076574	0.0565272	0.0891547	0.0920772	0.0900021	0.0872479	0.100516	0.123955	0.123009	0.113898
GQLIDATYGR	cce_4590	DUF	DUF370-containing protein	0.0497355	0.0558515	0.485325	0.00424284	0.0661173	0.0646718	0.148487	0.147925	0.197698	0.206215	0.209991	0.13189	0.230877
HPEYWVSGLTEANTTGIDAAEAK	cce_2052	DUF	DUF1517-containing protein	0.095428	0.116722	0.101558	0.10698	0.163071	0.205486	0.20172	0.197241	0.199799	0.26694		0.350121	0.318566
ESLIENIQSPLNINAGSSR	cce_3098	DUF	DUF938-containing protein										0.0666837		0.0667528
LVGYVGTNTVSFR	cce_0855	DUF	DUF541-containing protein												0.0694459
ERGQLIDATYGRR	cce_4590	DUF	DUF370-containing protein	0.0479408	0.0942024	0.0747174	0.077794	0.0682853				0.198201			0.0839961
LETTGIR	cce_0855	DUF	DUF541-containing protein											0.0757541
VYVSLVEQDSPIDEQR	cce_1732	DUF	DUF1092-containing protein	0.0068811	0.0125533			0.058994		0.095321				0.0927544
SFGEPPNMILEK	cce_1732	DUF	DUF1092-containing protein			0.0412159								0.125752
QIDRLETTGIR	cce_0855	DUF	DUF541-containing protein										0.0327971
VSFTATETAISDAQKEALK	cce_0855	DUF	DUF541-containing protein									0.0809848
LSDTTASEVGK	cce_2068	DUF	DUF92-containing protein				0.0415375				0.187672	0.241526
TWTDELVIAPYVIPK	cce_0566	DUF	DUF269-containing protein			0.319762	0.264399	0.333859	0.286303	0.374232		0.928119
FSSETLSNVNNQLR	cce_2052	DUF	DUF1517-containing protein		0.664345
SLQTEPLEVK	cce_2038	Energy metabolism: Amino acids and amines	carbamoyl-phosphate synthase, large subunit													0.0725969
LRDYSQAIIR	cce_2038	Energy metabolism: Amino acids and amines	carbamoyl-phosphate synthase, large subunit	0.0940312	0.0267761	0.0431813	0.00983208	0.0479668			0.0968674	0.121103		0.0835768		0.107791
YNPDGIFLSNGPGDPSAVTEGVTTVK	cce_0902	Energy metabolism: Amino acids and amines	carbamoyl phosphate synthase small subunit	0.0433691	0.0323918	0.0661626	0.0553233	0.0608425	0.034947	0.0693438	0.0661394	0.0709732	0.0949925	0.084979	0.110489	0.142313
IGYPVVVRPSYVLGGR	cce_2038	Energy metabolism: Amino acids and amines	carbamoyl-phosphate synthase, large subunit		0.0770142	0.0816676	0.0729192	0.0939653	0.091809	0.124423	0.164216	0.186281	0.184658	0.205473	0.171064	0.278464
LKDIDASDMR	cce_2038	Energy metabolism: Amino acids and amines	carbamoyl-phosphate synthase, large subunit	0.100327	0.10513	0.067438	0.100897	0.0743101	0.0742152	0.116631	0.156848	0.263868	0.0869937		0.291117	0.300398
IASLVMSGK	cce_2038	Energy metabolism: Amino acids and amines	carbamoyl-phosphate synthase, large subunit	0.0500084	0.0347847		0.100999	0.127009					0.165397			0.309242
SLGIIPVYK	cce_2038	Energy metabolism: Amino acids and amines	carbamoyl-phosphate synthase, large subunit	0.0895221	0.111075	0.0955979	0.0873188		0.105001	0.167241	0.224522	0.214815		0.175948		0.374769
YMTYAVQVEPDHPILIDK	cce_2038	Energy metabolism: Amino acids and amines	carbamoyl-phosphate synthase, large subunit			0.0330415	0.0304				0.0581338			0.0652693	0.0440245
EAVLPFQK	cce_2038	Energy metabolism: Amino acids and amines	carbamoyl-phosphate synthase, large subunit										0.171917		0.0778203
FAFEKFPGSQAILTTQMK	cce_2038	Energy metabolism: Amino acids and amines	carbamoyl-phosphate synthase, large subunit	0.0313438	0.0399052	0.0481432	0.0349206	0.0475271	0.0385545	0.0425129	0.0541045	0.0584759	0.107587		0.0944675
TYIEPLTPDMVEK	cce_2038	Energy metabolism: Amino acids and amines	carbamoyl-phosphate synthase, large subunit		0.0528388	0.0863739	0.0551247	0.0755044	0.052844	0.0589306	0.0717318		0.108691		0.177289
LPAIEMAEDR	cce_2038	Energy metabolism: Amino acids and amines	carbamoyl-phosphate synthase, large subunit									0.280811		0.389869
YGTGQSTLDGIIR	cce_0835	Energy metabolism: Amino acids and amines	S-adenosyl-L-homocysteine hydrolase	0.378612		0.46382		0.643918	0.796699	0.735502				0.907732
AMEIVYSDEELER	cce_2038	Energy metabolism: Amino acids and amines	carbamoyl-phosphate synthase, large subunit	0.0422446		0.0495284	0.0575955						0.021827
LADLIDTEK	cce_2038	Energy metabolism: Amino acids and amines	carbamoyl-phosphate synthase, large subunit	0.324466	0.341242	0.152509	0.123397		0.245993			0.233088	0.100522
VLHAADTTGR	cce_2927	Energy metabolism: Amino acids and amines	L-aspartate oxidase										0.145101
IIVVPADTPPEDILK	cce_0902	Energy metabolism: Amino acids and amines	carbamoyl phosphate synthase small subunit	0.0821356		0.102861	0.102153		0.101221				0.247266
ATGRPLAK	cce_2038	Energy metabolism: Amino acids and amines	carbamoyl-phosphate synthase, large subunit		0.155417								0.354084
VIGGGLPVGAYGGR	cce_0172	Energy metabolism: Amino acids and amines	glutamate-1-semialdehyde aminomutase										0.500192
FGVTPDLTTLGK	cce_0172	Energy metabolism: Amino acids and amines	glutamate-1-semialdehyde aminomutase										0.835783
TLAAAK	cce_0172	Energy metabolism: Amino acids and amines	glutamate-1-semialdehyde aminomutase									0.101772
SYEESLAVSSR	cce_2038	Energy metabolism: Amino acids and amines	carbamoyl-phosphate synthase, large subunit									0.153456
LSYGGAQEK	cce_0172	Energy metabolism: Amino acids and amines	glutamate-1-semialdehyde aminomutase					0.172419				0.455701
QVQSAPSMAGLNLVK	cce_0902	Energy metabolism: Amino acids and amines	carbamoyl phosphate synthase small subunit	0.0846263				0.0767251			0.0382305
VMILGGGPNR	cce_2038	Energy metabolism: Amino acids and amines	carbamoyl-phosphate synthase, large subunit			0.554858				0.0154397
AIGEEIGSYPLIIR	cce_2038	Energy metabolism: Amino acids and amines	carbamoyl-phosphate synthase, large subunit				0.0707452		0.0397357	0.0812131
GLGANVIVTEIDPVR	cce_0835	Energy metabolism: Amino acids and amines	S-adenosyl-L-homocysteine hydrolase				0.50878		0.797956
TYIEPLTPDMVEKVIAK	cce_2038	Energy metabolism: Amino acids and amines	carbamoyl-phosphate synthase, large subunit		0.0707139	0.0513695	0.079664	0.0667074
IAAGTSTGGKGLER	cce_3553	Energy metabolism: Amino acids and amines	asparaginase		0.0170614	0.026977	0.0349776	0.0726863
VIGGGLPVGAYGGRK	cce_0172	Energy metabolism: Amino acids and amines	glutamate-1-semialdehyde aminomutase		0.159817		0.165209	0.269779
SPEHIEQAQKEFEVGNLYINR	cce_1595	Energy metabolism: Amino acids and amines	bifunctional proline dehydrogenase/delta-1-pyrroline-5-carboxylate dehydrogenase		0.213594	0.244458	0.260134	0.365161
DINLAAQGR	cce_0835	Energy metabolism: Amino acids and amines	S-adenosyl-L-homocysteine hydrolase		0.490105	0.479547		0.644584
AIVVLGEGR	cce_0835	Energy metabolism: Amino acids and amines	S-adenosyl-L-homocysteine hydrolase	0.474781		0.422717	0.396929	0.749648
LAVGYTLNEISNDITK	cce_2038	Energy metabolism: Amino acids and amines	carbamoyl-phosphate synthase, large subunit				0.819836
TLPFFSVQYHPEASPGPHDADYLFEK	cce_0902	Energy metabolism: Amino acids and amines	carbamoyl phosphate synthase small subunit			0.0262605
SLNVGPTDEPSTQVGPVIDATAQK	cce_1595	Energy metabolism: Amino acids and amines	bifunctional proline dehydrogenase/delta-1-pyrroline-5-carboxylate dehydrogenase			0.248969
GLGANVIVTEIDPVRAIEAAMDGFR	cce_0835	Energy metabolism: Amino acids and amines	S-adenosyl-L-homocysteine hydrolase		0.294164	0.421891
AKYDIKDINLAAQGR	cce_0835	Energy metabolism: Amino acids and amines	S-adenosyl-L-homocysteine hydrolase	0.503514	0.47572	0.528617
EKPLEGIR	cce_0835	Energy metabolism: Amino acids and amines	S-adenosyl-L-homocysteine hydrolase			0.565589
IIVVPADTPPEDILKYNPDGIFLSNGPGDPSAVTEGVTTVK	cce_0902	Energy metabolism: Amino acids and amines	carbamoyl phosphate synthase small subunit		0.0241915
IYADAAILQPGQK	cce_1595	Energy metabolism: Amino acids and amines	bifunctional proline dehydrogenase/delta-1-pyrroline-5-carboxylate dehydrogenase		0.135085
LFASTESSEAR	cce_3553	Energy metabolism: Amino acids and amines	asparaginase	0.0216249
GKLEPGIYNIPK	cce_0835	Energy metabolism: Amino acids and amines	S-adenosyl-L-homocysteine hydrolase	0.300507
FGNIDDFEALIEEAHAR	cce_2139	Energy metabolism: Biosynthesis and degradation of polysaccharides	probable alpha-glucosidase	0.0124113	0.0163102	0.0144133	0.0280441	0.0353398	0.0444652	0.0484579	0.0433146	0.051699	0.0414321	0.0738292	0.0979097	0.0974711
VGEFWLEK	cce_2139	Energy metabolism: Biosynthesis and degradation of polysaccharides	probable alpha-glucosidase												0.0746719
LFFSPVNEATVR	cce_3708	Energy metabolism: Glycolate pathway	glycolate oxidase subunit (Fe-S) protein				0.0747891							0.284445
TKFDPHTLFSPSRFI	cce_3707	Energy metabolism: Glycolate pathway	glycolate oxidase subunit									0.0286012
EYGHILADDVEYQEK	cce_3708	Energy metabolism: Glycolate pathway	glycolate oxidase subunit (Fe-S) protein		0.0688736
TLLQSGLQPTAAEMVSPSVVK	cce_3707	Energy metabolism: Glycolate pathway	glycolate oxidase subunit	0.0285916
AGYKPGEQVALAMDVASSEFYK	cce_2156	Energy metabolism: Glycolysis	enolase		0.0289442					0.0571339	0.0620726	0.0405361	0.0424741	0.0475402	0.0443139	0.0515919
MLNKPVVSIEDITAR	cce_2156	Energy metabolism: Glycolysis	enolase	0.0245019	0.047999	0.0472005	0.0308771	0.0168759	0.0591194	0.0693681	0.105192	0.103905	0.090685	0.120748	0.1454	0.150511
SGETEDTTIADLAVATR	cce_2156	Energy metabolism: Glycolysis	enolase	0.0282294	0.0589362	0.234867	0.241999	0.354328	0.0492441	0.130676	0.0877233	0.337056	0.0998221	0.333726	0.110008	0.275805
YSGALVGDIHR	cce_4758	Energy metabolism: Glycolysis	fructose 1,6-bisphosphatase I	0.206406					0.188777		0.401744		0.382963			0.705902
GELNANTK	cce_1357	Energy metabolism: Glycolysis	fructose-1,6-bisphosphate aldolase													0.764
IKQMTLEEYAAK	cce_1357	Energy metabolism: Glycolysis	fructose-1,6-bisphosphate aldolase	0.284619	0.301514	0.279004	0.361876	0.529541	0.543571	0.604108	0.535486		0.64952		0.814169	0.766495
KPTGEILAISR	cce_1357	Energy metabolism: Glycolysis	fructose-1,6-bisphosphate aldolase	0.314226	0.213482	0.288144	0.26311	0.589527	0.554778		0.614593	0.733537	0.698595		0.832062	0.990483
AGYKPGEQVALAMDVASSEFYKDGQYIYDGSAHSPQEFIDYLGK	cce_2156	Energy metabolism: Glycolysis	enolase						0.0154078	0.0136358		0.0142122	0.0224138		0.0140852
GLPAATVVASDNVMAAGK	cce_4760	Energy metabolism: Glycolysis	NAD+ dependent glycerol-3-phosphate dehydrogenase	0.009322		0.0162539	0.0171989						0.101047	0.0814274	0.0644674
FRPQIPILAVTPHVDVAR	cce_3420	Energy metabolism: Glycolysis	pyruvate kinase									0.0637271	0.0465289		0.0649628
TQVDALAVAIGTSHGAYKFTR	cce_1357	Energy metabolism: Glycolysis	fructose-1,6-bisphosphate aldolase	0.216288	0.238267	0.220069	0.281907	0.421682	0.41959	0.467024	0.0124497		0.561684	0.568636	0.640608
QMTLEEYAAK	cce_1357	Energy metabolism: Glycolysis	fructose-1,6-bisphosphate aldolase	0.225659	0.177193			0.542304	0.601414	0.648644	0.667416	0.6659			0.812565
NPQDILEIKEIIANAGK	cce_3420	Energy metabolism: Glycolysis	pyruvate kinase											0.0389627
AGLMADVLGFTGETNVQGESVK	cce_4758	Energy metabolism: Glycolysis	fructose 1,6-bisphosphatase I											0.041677
DAPETVQMPEGETLQQVWDR	cce_2454	Energy metabolism: Glycolysis	phosphoglycerate mutase											0.0773062
TTPQEAVKELMAR	cce_4760	Energy metabolism: Glycolysis	NAD+ dependent glycerol-3-phosphate dehydrogenase											0.0825829
VYFNNDPIGTELGGTLK	cce_4760	Energy metabolism: Glycolysis	NAD+ dependent glycerol-3-phosphate dehydrogenase											0.48582
LAITAAIR	cce_1357	Energy metabolism: Glycolysis	fructose-1,6-bisphosphate aldolase						0.593811	0.657053	0.533143	0.604744	0.678603	0.720913
YAKGELNANTK	cce_1357	Energy metabolism: Glycolysis	fructose-1,6-bisphosphate aldolase			0.328567	0.389048	0.519969	0.619949	0.670636	0.689961	0.682038	0.628986	0.782493
YAGENFLR	cce_1357	Energy metabolism: Glycolysis	fructose-1,6-bisphosphate aldolase					0.582999				0.585603	0.588399	0.822479
EQLLTDPDEAVEFVER	cce_1357	Energy metabolism: Glycolysis	fructose-1,6-bisphosphate aldolase										0.00593138
ELGNFEPGDILVVPGTNAEFVDMMR	cce_3420	Energy metabolism: Glycolysis	pyruvate kinase										0.0154002
AGIHNPDFEFVGINDLVPAK	cce_3612	Energy metabolism: Glycolysis	glyceraldehyde-3-phosphate dehydrogenase	0.117351	0.1516	0.176836	0.18095	0.166597			0.383849		0.396902
AGMELNSNFFK	cce_3612	Energy metabolism: Glycolysis	glyceraldehyde-3-phosphate dehydrogenase	0.209553	0.260482	0.182839	0.245254		0.118757	0.463902	0.394189	0.721979	0.504819
TQVDALAVAIGTSHGAYK	cce_1357	Energy metabolism: Glycolysis	fructose-1,6-bisphosphate aldolase	0.283657	0.230518	0.522749	0.2947	0.462698	0.271198	0.559026	0.550644	0.461978	0.569543
KYAGENFLR	cce_1357	Energy metabolism: Glycolysis	fructose-1,6-bisphosphate aldolase	0.187588	0.326277	0.346929		0.54817			0.629562		0.740583
KVNIDTDNRLAITAAIR	cce_1357	Energy metabolism: Glycolysis	fructose-1,6-bisphosphate aldolase	0.206174	0.286032	0.460713	0.269283	0.484076	0.510111	0.579734	0.516503	0.542521	0.934596
ESFPHHPVVVLSGPNLSKEIEK	cce_4760	Energy metabolism: Glycolysis	NAD+ dependent glycerol-3-phosphate dehydrogenase									0.0743736
VINDNFGLAEGLMTTVHAMTATQPTVDGPSKK	cce_3612	Energy metabolism: Glycolysis	glyceraldehyde-3-phosphate dehydrogenase							0.222199		0.0918769
IIGMDGLDQTAIDHTMIELDGSANKK	cce_2156	Energy metabolism: Glycolysis	enolase								0.0184663
TTLTPSQIWK	cce_4760	Energy metabolism: Glycolysis	NAD+ dependent glycerol-3-phosphate dehydrogenase								0.0964255
VPTPDVSVVDLTFKTEK	cce_3612	Energy metabolism: Glycolysis	glyceraldehyde-3-phosphate dehydrogenase	0.299143	0.248009	0.311682	0.295143	0.317266	0.336023		0.372016
VPTPDVSVVDLTFK	cce_3612	Energy metabolism: Glycolysis	glyceraldehyde-3-phosphate dehydrogenase	0.361299	0.233374	0.401889	0.402201	0.221754	0.269861	0.358898
ALPEMIR	cce_4760	Energy metabolism: Glycolysis	NAD+ dependent glycerol-3-phosphate dehydrogenase						0.193063
LVDQYPIISIEDGLQEDDWDSWK	cce_2156	Energy metabolism: Glycolysis	enolase	0.299926			0.413235	0.448098	0.257401
ILMDDGKVEMR	cce_3420	Energy metabolism: Glycolysis	pyruvate kinase	0.0984784	0.0569943	0.153918		0.0214905
GIDMGVGNSILIK	cce_2156	Energy metabolism: Glycolysis	enolase		0.0587778			0.0601935
IKQMTLEEYAAKYAK	cce_1357	Energy metabolism: Glycolysis	fructose-1,6-bisphosphate aldolase		0.108388	0.261419	0.16341	0.41807
NPQDILEIK	cce_3420	Energy metabolism: Glycolysis	pyruvate kinase				0.0390554
IEEIHNRLPNTHIVMHGSSSVPQEWLDMINQYGGEIPETYGVPVEEIQK	cce_1357	Energy metabolism: Glycolysis	fructose-1,6-bisphosphate aldolase				0.0950544
SSESLESVVQEADVVLSAVSMK	cce_4760	Energy metabolism: Glycolysis	NAD+ dependent glycerol-3-phosphate dehydrogenase			0.0119369
IVATIGPATQNKEILR	cce_3420	Energy metabolism: Glycolysis	pyruvate kinase		0.0199868
SPLVIGSKEDVSLVESFIQDHQHR	cce_4758	Energy metabolism: Glycolysis	fructose 1,6-bisphosphatase I	0.0520532
YGGKGVLK	cce_2156	Energy metabolism: Glycolysis	enolase	0.0592647
EGWEKELPTFTPDDAANATR	cce_4627	Energy metabolism: Pentose phosphate pathway	transketolase		0.0462806	0.0628039	0.0431088		0.107907	0.103831	0.116468		0.132436	0.112369	0.169904	0.13768
MVHNGIEYGDMQLIAEAYDIMK	cce_3746	Energy metabolism: Pentose phosphate pathway	6-phosphogluconate dehydrogenase	0.0383008	0.0657161	0.0562365	0.057614	0.0535476	0.0477897	0.0633619	0.0883492	0.125824	0.12018	0.141696	0.104474	0.146535
FEAYGWHVLHVENGNTDLDGIAK	cce_4627	Energy metabolism: Pentose phosphate pathway	transketolase													0.157236
TEALTVSDR	cce_4743	Energy metabolism: Pentose phosphate pathway	6-phosphogluconolactonase											0.177197		0.170172
ELPTFTPDDAANATRK	cce_4627	Energy metabolism: Pentose phosphate pathway	transketolase	0.0483122	0.0538361	0.0609173	0.0705529	0.109493	0.134793	0.129885	0.172727	0.124667	0.215593	0.216765	0.185951	0.181089
GKPVPGYLEEPGVAENSSTPTYVAMK	cce_2536	Energy metabolism: Pentose phosphate pathway	glucose-6-phosphate dehydrogenase	0.0671198	0.0801847	0.0888905	0.0912526	0.0946191	0.111766	0.139492	0.167787	0.167522	0.179456	0.165488		0.186768
EGWEKELPTFTPDDAANATRK	cce_4627	Energy metabolism: Pentose phosphate pathway	transketolase					0.0856719				0.135342	0.204907	0.134835	0.0959967	0.190145
QNVPNLPGTSIEGVTK	cce_4627	Energy metabolism: Pentose phosphate pathway	transketolase	0.0605106	0.0691369	0.0933776		0.169557	0.184155	0.222153	0.232988	0.242356	0.257261	0.261348	0.278664	0.27039
QNAPTLMAFTR	cce_4627	Energy metabolism: Pentose phosphate pathway	transketolase				0.0981696	0.194794		0.235609	0.258874	0.284305	0.291448	0.343083		0.286102
ELPTFTPDDAANATR	cce_4627	Energy metabolism: Pentose phosphate pathway	transketolase	0.0603751	0.0738798	0.105339	0.116712	0.140381	0.151031	0.175773	0.235296	0.208235	0.200211	0.284329	0.297029	0.300848
FLAVDAVEKAK	cce_4627	Energy metabolism: Pentose phosphate pathway	transketolase	0.0775228	0.116202	0.140697	0.155818	0.241559	0.272173	0.270977	0.31409		0.343733	0.406604	0.372703	0.363387
FGFSVDNVLAK	cce_4627	Energy metabolism: Pentose phosphate pathway	transketolase	0.0405669	0.0892215	0.123424	0.411713	0.195095	0.49071	0.273696		0.312005	0.328502	0.383941	0.403958	0.365314
AKQNAPTLMAFTR	cce_4627	Energy metabolism: Pentose phosphate pathway	transketolase	0.0643704	0.0724735	0.120847	0.137363	0.17126	0.232585	0.244065	0.202165	0.271321	0.283872	0.332993	0.37578	0.371726
FLAVDAVEK	cce_4627	Energy metabolism: Pentose phosphate pathway	transketolase	0.0780227		0.0649614		0.231744	0.263217	0.267239	0.285254	0.307449	0.316306	0.337241	0.415817	0.412592
ASAEYYNNQVSLPESAR	cce_3746	Energy metabolism: Pentose phosphate pathway	6-phosphogluconate dehydrogenase	0.0801936	0.156387	0.160997		0.146793	0.157351	0.245318	0.251939	0.287446	0.287346	0.303863	0.307537	0.426164
IDHYLGK	cce_2536	Energy metabolism: Pentose phosphate pathway	glucose-6-phosphate dehydrogenase													0.737236
KILVMVK	cce_3746	Energy metabolism: Pentose phosphate pathway	6-phosphogluconate dehydrogenase	0.384068	0.405846	0.694509	0.40866	0.386156	0.40112	0.607072		0.690152			0.694947	0.793786
FANAIFEPLWNR	cce_2536	Energy metabolism: Pentose phosphate pathway	glucose-6-phosphate dehydrogenase	0.0923687	0.257853	0.279654	0.277555	0.179846	0.333048			0.100654			0.2979
AAYSLEEFVQILERPRK	cce_3746	Energy metabolism: Pentose phosphate pathway	6-phosphogluconate dehydrogenase												0.315716
HSAAILNK	cce_4627	Energy metabolism: Pentose phosphate pathway	transketolase	0.0784626	0.0991846	0.119213	0.125844	0.236919		0.272128					0.425557
AGFLDKIK	cce_3746	Energy metabolism: Pentose phosphate pathway	6-phosphogluconate dehydrogenase	0.311776		0.367535			0.434449				0.685248	0.667713	0.675993
LITVGNKDGQPR	cce_4743	Energy metabolism: Pentose phosphate pathway	6-phosphogluconolactonase	0.0434792					0.0704026	0.105973				0.0463274
RFEAYGWHVLHVENGNTDLDGIAK	cce_4627	Energy metabolism: Pentose phosphate pathway	transketolase											0.0922834
QTILDRQDAWR	cce_3746	Energy metabolism: Pentose phosphate pathway	6-phosphogluconate dehydrogenase			0.233827		0.114696			0.209924	0.0164916	0.278408	0.255799
LMVDNWR	cce_2536	Energy metabolism: Pentose phosphate pathway	glucose-6-phosphate dehydrogenase	0.241614			0.294025							0.677306
SGHPGLPMGAAPMAYVLWDK	cce_4627	Energy metabolism: Pentose phosphate pathway	transketolase										0.0945567
KAASQQLTGPEIK	cce_3746	Energy metabolism: Pentose phosphate pathway	6-phosphogluconate dehydrogenase	0.149216	0.199968	0.211728		0.251562	0.30949		0.283927		0.32265
MPGSELR	cce_2536	Energy metabolism: Pentose phosphate pathway	glucose-6-phosphate dehydrogenase								0.411237
WNGVPFYLR	cce_2536	Energy metabolism: Pentose phosphate pathway	glucose-6-phosphate dehydrogenase	0.211839							0.551432
IEQVTSLADQKTDQLIEK	cce_2535	Energy metabolism: Pentose phosphate pathway	OxPPCycle protein								0.647334
YLSGQLREGWEKELPTFTPDDAANATR	cce_4627	Energy metabolism: Pentose phosphate pathway	transketolase						0.0442661
VKVLQATR	cce_2536	Energy metabolism: Pentose phosphate pathway	glucose-6-phosphate dehydrogenase						0.412107
ILEIIPGR	cce_4687	Energy metabolism: Pentose phosphate pathway	transaldolase AB family	0.525041	0.464154		0.641163		0.57159
SFLEELDGK	cce_2536	Energy metabolism: Pentose phosphate pathway	glucose-6-phosphate dehydrogenase					0.179291
IQPNEGIALKFEAK	cce_2536	Energy metabolism: Pentose phosphate pathway	glucose-6-phosphate dehydrogenase		0.237265	0.204572		0.289928
HNLGWDHEPFVVPQDVLSHMNK	cce_4627	Energy metabolism: Pentose phosphate pathway	transketolase		0.0617897			0.552452
SAQKAYALEVTGK	cce_2535	Energy metabolism: Pentose phosphate pathway	OxPPCycle protein		0.281733		0.364659
VRVVSMPSWELFEAQDEAYKESVLPK	cce_4627	Energy metabolism: Pentose phosphate pathway	transketolase		0.0128147	0.0450367	0.491764
KLDPEAAAK	cce_4687	Energy metabolism: Pentose phosphate pathway	transaldolase AB family				0.629078
QNTAGVHGAALGPDEVALTR	cce_4627	Energy metabolism: Pentose phosphate pathway	transketolase			0.00886763
QLGAAGMLSDPMKHR	cce_2536	Energy metabolism: Pentose phosphate pathway	glucose-6-phosphate dehydrogenase			0.0302443
MHQEDKMAYEKLDEGITGFTK	cce_4687	Energy metabolism: Pentose phosphate pathway	transaldolase AB family			0.235601
ASPEPEYGLFKR	cce_2535	Energy metabolism: Pentose phosphate pathway	OxPPCycle protein			0.277612
VVSMPSWELFEAQDEAYKESVLPK	cce_4627	Energy metabolism: Pentose phosphate pathway	transketolase		0.0277874
SNQDFIHKLQTEFEQAK	cce_2535	Energy metabolism: Pentose phosphate pathway	OxPPCycle protein		0.169307
IQPNEGIALK	cce_2536	Energy metabolism: Pentose phosphate pathway	glucose-6-phosphate dehydrogenase	0.310957	0.207146
VTTTIGYGSPNKQNTAGVHGAALGPDEVALTR	cce_4627	Energy metabolism: Pentose phosphate pathway	transketolase	0.0232023
AASQQLTGPEIKFDGDKK	cce_3746	Energy metabolism: Pentose phosphate pathway	6-phosphogluconate dehydrogenase	0.114207
VGLRQER	cce_2536	Energy metabolism: Pentose phosphate pathway	glucose-6-phosphate dehydrogenase	0.281471
AYALEVTGK	cce_2535	Energy metabolism: Pentose phosphate pathway	OxPPCycle protein	0.571176
YLISEYEK	cce_4687	Energy metabolism: Pentose phosphate pathway	transaldolase AB family	0.667675
VAMPEIYDELAIR	cce_3822	Energy metabolism: Pyruvate and acetyl-CoA metabolism	phosphoenolpyruvate carboxylase				0.0697721			0.171572						0.0811036
SDYPNQINNVLAFPGVFR	cce_3246	Energy metabolism: Pyruvate and acetyl-CoA metabolism	malic oxidoreductase			0.0309626	0.029709	0.0237316	0.0357345	0.0428114	0.0429785	0.0445738	0.043465	0.0565444	0.0677495	0.107233
IAPVFGGVNLEDIAAPR	cce_3246	Energy metabolism: Pyruvate and acetyl-CoA metabolism	malic oxidoreductase	0.043077	0.0404007	0.0480435	0.0435001	0.0542096	0.0539513	0.0760392	0.174251	0.0951586	0.0809657	0.0686403	0.0999503	0.13266
VSDRTFELHR	cce_3246	Energy metabolism: Pyruvate and acetyl-CoA metabolism	malic oxidoreductase	0.132592	0.0508375					0.0480164	0.0737812	0.0828855	0.0951333	0.0588325		0.169315
APEIMDALFK	cce_3822	Energy metabolism: Pyruvate and acetyl-CoA metabolism	phosphoenolpyruvate carboxylase		0.079053				0.141773							0.472765
NITEHMYLEAAK	cce_3246	Energy metabolism: Pyruvate and acetyl-CoA metabolism	malic oxidoreductase								0.116491	0.0716997			0.0771558
TSINELIEGLELNEAIR	cce_3822	Energy metabolism: Pyruvate and acetyl-CoA metabolism	phosphoenolpyruvate carboxylase												0.0952158
DRSEVYNLTIK	cce_3246	Energy metabolism: Pyruvate and acetyl-CoA metabolism	malic oxidoreductase	0.0429266		0.0366222	0.0589507	0.0454747	0.11018	0.131298	0.0250358				0.0954076
ISAIARPGTIQFAEALPK	cce_2016	Energy metabolism: Pyruvate and acetyl-CoA metabolism	acetyl-coenzyme A synthetase	0.0534658	0.0521718	0.0830716		0.118274	0.170141	0.153648	0.153395	0.202575	0.202015		0.251493
LVFTAHPTEIVR	cce_3822	Energy metabolism: Pyruvate and acetyl-CoA metabolism	phosphoenolpyruvate carboxylase	0.0374474			0.0984673			0.100105				0.300951
ALVGGTENQEK	cce_3822	Energy metabolism: Pyruvate and acetyl-CoA metabolism	phosphoenolpyruvate carboxylase										0.112566
RPLIPMEMPFDEKTIETIETMR	cce_3822	Energy metabolism: Pyruvate and acetyl-CoA metabolism	phosphoenolpyruvate carboxylase	0.0342917	0.0524431	0.0702788	0.136703	0.13533	0.294322	0.192753	0.108389	0.196883	0.248438
AIASLVNSSQLNAEHIIPSVFDDRVSHAVASAVELAAR	cce_3246	Energy metabolism: Pyruvate and acetyl-CoA metabolism	malic oxidoreductase									0.0103014
IVPLFETVDDLKR	cce_3822	Energy metabolism: Pyruvate and acetyl-CoA metabolism	phosphoenolpyruvate carboxylase									0.045955
TLTYGELHR	cce_2016	Energy metabolism: Pyruvate and acetyl-CoA metabolism	acetyl-coenzyme A synthetase									0.0479171
EGRDYWWHDLQK	cce_2016	Energy metabolism: Pyruvate and acetyl-CoA metabolism	acetyl-coenzyme A synthetase									0.150891
GGGPAYAAILAQPTGTINGR	cce_3822	Energy metabolism: Pyruvate and acetyl-CoA metabolism	phosphoenolpyruvate carboxylase							0.135334	0.14033
EAGLYDPGTSTTTIR	cce_3822	Energy metabolism: Pyruvate and acetyl-CoA metabolism	phosphoenolpyruvate carboxylase	0.0973557	0.102035	0.0956881				0.141
ITPEQYQVEVYDKLENDVINIK	cce_1632	Energy metabolism: Pyruvate and acetyl-CoA metabolism	PEP/pyruvate-binding protein			0.0434899		0.0379882
VSHAVASAVELAARQDGVAIQ	cce_3246	Energy metabolism: Pyruvate and acetyl-CoA metabolism	malic oxidoreductase	0.0230798
LEAYFHAVPGLK	cce_4647	Energy metabolism: Pyruvate dehydrogenase	pyruvate dehydrogenase E1 component beta subunit													0.0176194
LTIVQPPQISEAVDK	cce_4647	Energy metabolism: Pyruvate dehydrogenase	pyruvate dehydrogenase E1 component beta subunit													0.113675
MFGFVHLYNGQEAVSTGIIK	cce_0292	Energy metabolism: Pyruvate dehydrogenase	pyruvate dehydrogenase E1 component alpha subunit	0.256596	0.0395557	0.0152337	0.0455403	0.0140108	0.111376	0.111357	0.128053	0.0919067	0.13872	0.123433	0.149363
SIPAAAFTHPEISYVGLTEPAAR	cce_0735	Energy metabolism: Pyruvate dehydrogenase	dihydrolipoamide dehydrogenase	0.133674	0.159788	0.111549	0.0879137			0.119881		0.22627		0.287656	0.224969
MIHDIFMPALSSTMTEGK	cce_2750	Energy metabolism: Pyruvate dehydrogenase	pyruvate dehydrogenase E2 component	0.0417403	0.0233244	0.0670811	0.0589815	0.108092	0.139264	0.145904	0.221702	0.142106	0.17252	0.212296	0.289408
LPIIYVVENNKWAIGMAHNR	cce_0292	Energy metabolism: Pyruvate dehydrogenase	pyruvate dehydrogenase E1 component alpha subunit		0.0743702	0.0596932	0.0638324	0.124038			0.124836	0.157583	0.0996283		0.478022
QAIADHAISLVNK	cce_0735	Energy metabolism: Pyruvate dehydrogenase	dihydrolipoamide dehydrogenase		0.117027		0.217574			0.419715			0.340663	0.623341	0.527864
AVVQNMVATLQVPTFHVGYTITTDELDKLYKK	cce_2750	Energy metabolism: Pyruvate dehydrogenase	pyruvate dehydrogenase E2 component			0.358563					0.232731			0.0463844
ALAEGETDGIAK	cce_0735	Energy metabolism: Pyruvate dehydrogenase	dihydrolipoamide dehydrogenase						0.314539					0.465979
VTPGAPVTIELTDAK	cce_0735	Energy metabolism: Pyruvate dehydrogenase	dihydrolipoamide dehydrogenase		0.0828728						0.437331	0.476023		0.558948
GGSMHLFSEK	cce_0292	Energy metabolism: Pyruvate dehydrogenase	pyruvate dehydrogenase E1 component alpha subunit	0.0585084				0.109765				0.190304	0.285788
ELGEQEGFEVATVK	cce_0735	Energy metabolism: Pyruvate dehydrogenase	dihydrolipoamide dehydrogenase	0.0822685	0.0500806	0.123371	0.107255	0.132397		0.204529		0.27385	0.324641
QAIDEEMGRDDTVFVLGEDVGHYGGSYK	cce_4647	Energy metabolism: Pyruvate dehydrogenase	pyruvate dehydrogenase E1 component beta subunit	0.00763769						0.0269359
GSSGLSTPPPESPPKKEEK	cce_2750	Energy metabolism: Pyruvate dehydrogenase	pyruvate dehydrogenase E2 component			0.0386573
QLGISLNSVEGSGPYGR	cce_2750	Energy metabolism: Pyruvate dehydrogenase	pyruvate dehydrogenase E2 component	0.0361374
AFADMEALESGAIANPDEGR	cce_0666	Energy metabolism: Sugars	glucose-6-phosphate isomerase	0.0169395	0.00329471	0.00993227	0.0219889	0.00999626	0.0180405	0.0236419	0.0333292	0.0298701	0.0379783	0.0277273	0.0125746	0.0248127
NIVGVTTSFQAEVLAR	cce_0103	Energy metabolism: Sugars	ribose 5-phosphate isomerase								0.115181					0.0266829
TVSFYASLVNINAYHQPGVEAGK	cce_0666	Energy metabolism: Sugars	glucose-6-phosphate isomerase					0.0257295	0.0208392	0.032013		0.043315			0.0313756	0.0354209
SDSIVGLGTGSTTAYAIQYIGER	cce_0103	Energy metabolism: Sugars	ribose 5-phosphate isomerase					0.025443	0.0380055	0.0391002	0.0485342	0.0325161	0.0113592			0.0544206
GGGAAHTQEKIVDSLAEQFIVVVDGGK	cce_0103	Energy metabolism: Sugars	ribose 5-phosphate isomerase		0.0102911		0.0224367		0.0297081	0.0123658	0.0381282	0.0227823	0.0220457	0.0310004	0.0398503	0.0587088
EITEPLANIAQFVK	cce_0666	Energy metabolism: Sugars	glucose-6-phosphate isomerase	0.0471523	0.0499839	0.0506155	0.0517974	0.475498	0.0593626	0.0825938	0.104964	0.0988769	0.11608	0.104277	0.111335	0.121144
IVDSLAEQFIVVVDGGK	cce_0103	Energy metabolism: Sugars	ribose 5-phosphate isomerase	0.0226784	0.0264135	0.0188349	0.026676	0.0412873	0.0724563	0.0755973	0.0726489	0.0616061	0.0842134	0.0908282	0.0941935	0.121943
DLDGNTVYQGIAVYGNK	cce_0666	Energy metabolism: Sugars	glucose-6-phosphate isomerase							0.0597279	0.041143	0.0639306	0.0821151	0.0985141		0.141931
GSTDQHAYVQQLR	cce_0666	Energy metabolism: Sugars	glucose-6-phosphate isomerase	0.0566358	0.0390652	0.0323935	0.0559562	0.0245818		0.0966796	0.104906	0.116538	0.0955112	0.414149	0.0923407	0.173033
FDSIDDPATLEK	cce_0103	Energy metabolism: Sugars	ribose 5-phosphate isomerase	0.0289693	0.0211581	0.0223774	0.0362866	0.0543984	0.103624	0.118011	0.128274	0.13233		0.178908	0.114018	0.191179
GLKFEPHAVAVTMPGSK	cce_0666	Energy metabolism: Sugars	glucose-6-phosphate isomerase	0.0829047	0.0811096	0.0889422	0.0845183	0.0848604	0.0795087	0.151329	0.159532	0.166648	0.168217	0.139073	0.13869	0.209775
FTEKPDLETAK	cce_2253	Energy metabolism: Sugars	mannose-1-phosphate guanylyltransferase										0.173661	0.255097	0.233043	0.243198
MVGHYWLR	cce_0666	Energy metabolism: Sugars	glucose-6-phosphate isomerase		0.0382806	0.0923293					0.137439					0.401754
EKDLDGNTVYQGIAVYGNK	cce_0666	Energy metabolism: Sugars	glucose-6-phosphate isomerase												0.0252645
VKSDSIVGLGTGSTTAYAIQYIGER	cce_0103	Energy metabolism: Sugars	ribose 5-phosphate isomerase		0.0184949	0.0179424	0.0132271	0.0298601	0.0270398	0.0506873	0.0385911			0.0527963	0.0262349
AHPDRTDHILIEFFDDQGINIPK	cce_2061	Energy metabolism: Sugars	mannose-1-phosphate guanyltransferase		0.0201888							0.10845	0.061729		0.0352083
DKNVTLVVNK	cce_2253	Energy metabolism: Sugars	mannose-1-phosphate guanylyltransferase						0.194085	0.256611					0.341796
IATDWLAR	cce_0666	Energy metabolism: Sugars	glucose-6-phosphate isomerase												0.358731
AFQEKPSVDEALSTK	cce_0336	Energy metabolism: Sugars	mannose-1-phosphate guanyltransferase			0.0849529									0.803344
HSYWLEDYALFMAIHDDNPK	cce_1474	Energy metabolism: Sugars	4-alpha-glucanotransferase											0.038854
AVLMAGGSGTR	cce_2061	Energy metabolism: Sugars	mannose-1-phosphate guanyltransferase											0.154936
VQTVIQETSEALDIETLAAK	cce_0666	Energy metabolism: Sugars	glucose-6-phosphate isomerase		0.0353788		0.0411649					0.0741231
MNTPGLADGNWTWR	cce_1474	Energy metabolism: Sugars	4-alpha-glucanotransferase		0.0164959	0.0402221	0.0374845		0.071164	0.0676197	0.077221	0.0948831
FKSTLEYYDVVR	cce_1474	Energy metabolism: Sugars	4-alpha-glucanotransferase				0.525944		0.297696	0.282117		0.193755
AFADMEALESGAIANPDEGRMVGHYWLR	cce_0666	Energy metabolism: Sugars	glucose-6-phosphate isomerase							0.21921
VTDYLSGISPK	cce_1474	Energy metabolism: Sugars	4-alpha-glucanotransferase		0.0342389					0.951383
VIFDGEEHLLKQK	cce_4404	Energy metabolism: Sugars	mannose-6-phosphate isomerase				0.038419	0.0411863
QLTPKFEK	cce_0666	Energy metabolism: Sugars	glucose-6-phosphate isomerase					0.104832
YRPEMLTPELTEYLR	cce_1474	Energy metabolism: Sugars	4-alpha-glucanotransferase				0.0111087
APELAPNEELRK	cce_0666	Energy metabolism: Sugars	glucose-6-phosphate isomerase				0.0160834
MRFNDDLVK	cce_0666	Energy metabolism: Sugars	glucose-6-phosphate isomerase		0.0867909	0.0455767
NGMLEVKHAYESK	cce_0666	Energy metabolism: Sugars	glucose-6-phosphate isomerase		0.0178296
MDKIATDWLAR	cce_0666	Energy metabolism: Sugars	glucose-6-phosphate isomerase		0.0615448
MDKIATDWLARFPMQDWVGGR	cce_0666	Energy metabolism: Sugars	glucose-6-phosphate isomerase		0.126687
AGPVVTDQGNLVIDVKFDSIDDPATLEK	cce_0103	Energy metabolism: Sugars	ribose 5-phosphate isomerase	0.00769998
GVLDAIWDSHGDGK	cce_3202	Energy metabolism: TCA cycle	isocitrate dehydrogenase (NADP+)													0.0700608
AAADILERDQQK	cce_4228	Energy metabolism: TCA cycle	succinate-semialdehyde dehydrogenase (NADP+)						0.0411647				0.066072		0.0345296	0.0931104
GVLDAIWDSHGDGKWKDK	cce_3202	Energy metabolism: TCA cycle	isocitrate dehydrogenase (NADP+)	0.0539759	0.0470033		0.0297086			0.0691179	0.0936455	0.113671	0.111163	0.106895	0.099976	0.151988
LDSGIGVKPISK	cce_3202	Energy metabolism: TCA cycle	isocitrate dehydrogenase (NADP+)	0.126931	0.143022	0.143529	0.145376	0.0685969	0.15099	0.209799		0.174927	0.238737			0.314147
LMGFGHR	cce_1900	Energy metabolism: TCA cycle	citrate synthase							0.172324	0.341745		0.411532	0.380306		0.437254
YYADNAAEFLKDVEAQTDASR	cce_4228	Energy metabolism: TCA cycle	succinate-semialdehyde dehydrogenase (NADP+)	0.0146886	0.017434		0.0296488	0.0345316	0.0401398	0.0496025					0.0522239
TGGAYYAPASAASVMIESILR	cce_1850	Energy metabolism: TCA cycle	malate dehydrogenase								0.0965838	0.103669	0.113629	0.169305	0.159691
VILDQGFSPFYAR	cce_2357	Energy metabolism: TCA cycle	putative succinyl-CoA synthetase beta chain				0.0754015								0.186961
SDPRLPFGGIKR	cce_4228	Energy metabolism: TCA cycle	succinate-semialdehyde dehydrogenase (NADP+)												0.246634
QMVTLVHK	cce_3202	Energy metabolism: TCA cycle	isocitrate dehydrogenase (NADP+)						0.137164			0.21399	0.243129	0.294641	0.269789
KISLEQR	cce_4228	Energy metabolism: TCA cycle	succinate-semialdehyde dehydrogenase (NADP+)	0.0817474	0.119337			0.173853				0.343299		0.358175
LALAETTFR	cce_4228	Energy metabolism: TCA cycle	succinate-semialdehyde dehydrogenase (NADP+)						0.068659
QIRLDSGIGVKPISK	cce_3202	Energy metabolism: TCA cycle	isocitrate dehydrogenase (NADP+)	0.0152289	0.0201653		0.0316116
MDSHVYTDYEIPPYYDSLIGK	cce_3275	Fatty acid, phospholipid, and sterol metabolism	acetyl-CoA carboxylase, biotin carboxylase subunit		0.0131064	0.0165396							0.0784094			0.0617602
AVLEAIAYQVK	cce_0973	Fatty acid, phospholipid, and sterol metabolism	glycerol kinase							0.109371						0.093502
SIAWGIAQQLHK	cce_0460	Fatty acid, phospholipid, and sterol metabolism	enoyl-[acyl-carrier-protein] reductase						0.0683197					0.124172	0.124613	0.115237
TGLVLDPYFSATK	cce_0973	Fatty acid, phospholipid, and sterol metabolism	glycerol kinase													0.123456
SLFVQDGQEHQR	cce_3728	Fatty acid, phospholipid, and sterol metabolism	cytochrome P450	0.0585277	0.307723	0.0536702	0.0396884	0.0887323	0.0621736		0.0960798	0.150265			0.216701	0.14248
VTDAPTMDVVEMVLVGR	cce_3224	Fatty acid, phospholipid, and sterol metabolism	acetylglutamate kinase	0.0376237	0.0377077	0.0468128	0.0526965	0.0619696	0.09	0.0980152	0.10685	0.110069	0.109479	0.156419	0.129055	0.155381
IDILVNNAGITR	cce_2412	Fatty acid, phospholipid, and sterol metabolism	3-oxoacyl-[acyl-carrier protein] reductase								0.417926	0.140332				0.192422
IANNMSLEHFDASGTER	cce_1133	Fatty acid, phospholipid, and sterol metabolism	probable long-chain-fatty-acid CoA ligase	0.0750233	0.0783575	0.0816078	0.0798273	0.147775	0.221622	0.513259	0.285327	0.23253	0.280372	0.226501	0.402877	0.207107
GSHIVVDPFAGAPDTSLYVEAK	cce_2610	Fatty acid, phospholipid, and sterol metabolism	probable glycerol-3-phosphate dehydrogenase	0.0962752	0.0900672	0.101912	0.105619	0.151688	0.177966	0.21976	0.216273	0.239631	0.190568	0.163909	0.288388	0.284314
ENYLSYMK	cce_2610	Fatty acid, phospholipid, and sterol metabolism	probable glycerol-3-phosphate dehydrogenase		0.129269	0.171521	0.177984	0.265799	0.361655				0.410854	0.624113	0.498866	0.700319
EAIDHQVLDR	cce_1585	Fatty acid, phospholipid, and sterol metabolism	fatty acid/phospholipid synthesis protein	0.142635		0.1933	0.243559	0.420666	0.395694		0.509582	0.395995				0.706177
YLASELGPDQIR	cce_0460	Fatty acid, phospholipid, and sterol metabolism	enoyl-[acyl-carrier-protein] reductase												0.0383316
ANQFILSSHMDHFSWGK	cce_3728	Fatty acid, phospholipid, and sterol metabolism	cytochrome P450												0.0517514
SYLNIPNIISAALTR	cce_3275	Fatty acid, phospholipid, and sterol metabolism	acetyl-CoA carboxylase, biotin carboxylase subunit				0.27614		0.192158			0.162783		0.120272	0.0781825
VFEPGKNSSAVQENFLTWTR	cce_0973	Fatty acid, phospholipid, and sterol metabolism	glycerol kinase	0.157662	0.130937							0.115261	0.133743	0.148378	0.168994
FEGTPDQLK	cce_2610	Fatty acid, phospholipid, and sterol metabolism	probable glycerol-3-phosphate dehydrogenase					0.234511				0.284992			0.47278
LTQQMTGSVR	cce_1583	Fatty acid, phospholipid, and sterol metabolism	malonyl coenzyme A-acyl carrier protein transacylase						0.122163				0.247474		0.474216
FTYSGVRPLPNAEGK	cce_2610	Fatty acid, phospholipid, and sterol metabolism	probable glycerol-3-phosphate dehydrogenase	0.192179	0.200317	0.189189	0.226807	0.333491	0.366675	0.418908	0.424153	0.510256	0.433484	0.502526	0.538388
NWDKEEVPLF	cce_2610	Fatty acid, phospholipid, and sterol metabolism	probable glycerol-3-phosphate dehydrogenase	0.151595	0.188082	0.190655	0.207925	0.326831	0.417371	0.399775	0.401631	0.381969	0.488851	0.461302	0.730274
YLEYFEVPLVR	cce_2610	Fatty acid, phospholipid, and sterol metabolism	probable glycerol-3-phosphate dehydrogenase						0.00490936					0.025271
AGVIGLTK	cce_2412	Fatty acid, phospholipid, and sterol metabolism	3-oxoacyl-[acyl-carrier protein] reductase											0.0332333
YGGAAMKDSSLKDK	cce_3224	Fatty acid, phospholipid, and sterol metabolism	acetylglutamate kinase		0.0238598						0.0484791	0.07573		0.169106
GNVPPGTPFSELPDGWK	cce_1309	Fatty acid, phospholipid, and sterol metabolism	rubredoxin		0.0112491			0.105482	0.153276		0.136061	0.132918		0.172867
NRADAVVSAGHSGAAMGAATLR	cce_1585	Fatty acid, phospholipid, and sterol metabolism	fatty acid/phospholipid synthesis protein											0.208701
MLSPMTNNKTK	cce_0973	Fatty acid, phospholipid, and sterol metabolism	glycerol kinase											0.991847
QMTYLEQILK	cce_3728	Fatty acid, phospholipid, and sterol metabolism	cytochrome P450				0.0701578	0.171707	0.0607924		0.105415	0.1016	0.0915535
DSDSSTLIVENQK	cce_1133	Fatty acid, phospholipid, and sterol metabolism	probable long-chain-fatty-acid CoA ligase						0.158301		0.222112	0.201025	0.112259
ISLIADNSPR	cce_1133	Fatty acid, phospholipid, and sterol metabolism	probable long-chain-fatty-acid CoA ligase										0.377989
MRDFQSIQQTTYDLIVIGGGVNGAGVAR	cce_2610	Fatty acid, phospholipid, and sterol metabolism	probable glycerol-3-phosphate dehydrogenase	0.044911	0.0460493	0.0385968		0.0606024	0.0724895			0.0446923
INAEDPDLNFRPHPGK	cce_3275	Fatty acid, phospholipid, and sterol metabolism	acetyl-CoA carboxylase, biotin carboxylase subunit	0.00732542	0.0220379	0.0227227	0.0619362		0.0761065	0.053568		0.0931935
EVVDAMNKDSDLSVAR	cce_0973	Fatty acid, phospholipid, and sterol metabolism	glycerol kinase									0.109554
IGGTKGSHIVVDPFAGAPDTSLYVEAK	cce_2610	Fatty acid, phospholipid, and sterol metabolism	probable glycerol-3-phosphate dehydrogenase	0.0615217	0.0617802	0.0971416	0.070725	0.139664			0.119859	0.119293
GFDPHNYLDRK	cce_4118	Fatty acid, phospholipid, and sterol metabolism	3-oxoacyl-[acyl-carrier-protein] synthase I/II									0.185835
IWAGMFLYDILSADK	cce_2610	Fatty acid, phospholipid, and sterol metabolism	probable glycerol-3-phosphate dehydrogenase									0.72794
TTIPEYANLTALPDIWAIAAK	cce_1133	Fatty acid, phospholipid, and sterol metabolism	probable long-chain-fatty-acid CoA ligase									0.736704
QFASGLQALGVTPDDK	cce_1133	Fatty acid, phospholipid, and sterol metabolism	probable long-chain-fatty-acid CoA ligase								0.0639132
NLDAIIQPK	cce_1133	Fatty acid, phospholipid, and sterol metabolism	probable long-chain-fatty-acid CoA ligase	0.0806391	0.0830554		0.0947524		0.178381	0.261749	0.254165
WFIADQGSMLAGAANAVR	cce_1133	Fatty acid, phospholipid, and sterol metabolism	probable long-chain-fatty-acid CoA ligase	0.0729072						0.223025
GIDRPAIGTVFPTLLAGK	cce_1585	Fatty acid, phospholipid, and sterol metabolism	fatty acid/phospholipid synthesis protein							0.69444
ADAVVSAGHSGAAMGAATLR	cce_1585	Fatty acid, phospholipid, and sterol metabolism	fatty acid/phospholipid synthesis protein	0.161618	0.139043			0.27274	0.332548
QIDRVFEPGKNSSAVQENFLTWTR	cce_0973	Fatty acid, phospholipid, and sterol metabolism	glycerol kinase			0.0302349		0.014961
YLTTMEQIISQYLSK	cce_3728	Fatty acid, phospholipid, and sterol metabolism	cytochrome P450					0.042458
ALGDHAYR	cce_4118	Fatty acid, phospholipid, and sterol metabolism	3-oxoacyl-[acyl-carrier-protein] synthase I/II					0.328317
TTLDKFGRIDILVNNAGITR	cce_2412	Fatty acid, phospholipid, and sterol metabolism	3-oxoacyl-[acyl-carrier protein] reductase					0.406234
LFQAAQGEAEAAFANAGVYLEK	cce_3275	Fatty acid, phospholipid, and sterol metabolism	acetyl-CoA carboxylase, biotin carboxylase subunit				0.0266128
TYAGWDDYKSATAKENYLSYMK	cce_2610	Fatty acid, phospholipid, and sterol metabolism	probable glycerol-3-phosphate dehydrogenase				0.064401
LIVWGPDR	cce_3275	Fatty acid, phospholipid, and sterol metabolism	acetyl-CoA carboxylase, biotin carboxylase subunit			0.508467
FEGTPDQLKADNDEIDYLLQETNNIIPNAR	cce_2610	Fatty acid, phospholipid, and sterol metabolism	probable glycerol-3-phosphate dehydrogenase		0.0143021
MLSEAK	cce_2610	Fatty acid, phospholipid, and sterol metabolism	probable glycerol-3-phosphate dehydrogenase		0.162994
FAQFGVAASLQALADSK	cce_4118	Fatty acid, phospholipid, and sterol metabolism	3-oxoacyl-[acyl-carrier-protein] synthase I/II	0.0552409
ASINVSMDLVKK	cce_1585	Fatty acid, phospholipid, and sterol metabolism	fatty acid/phospholipid synthesis protein	0.0888115
KTFEQDVISVFNQLEDNIR	cce_1055	hypothetical protein	hypothetical protein cce_1055			0.00960733	0.0647205		0.0382947	0.0397308	0.0206434	0.0525813	0.0575479	0.0522626	0.0599499	0.0540026
VDKPENLVK	cce_1408	hypothetical protein	hypothetical protein cce_1408							0.1322			0.103484			0.199472
SVGFNNIFQWLGIAQTTK	cce_1749	hypothetical protein	hypothetical protein cce_1749								0.0445966	0.0317361	0.0472012	0.116918	0.0633028
FLGIVSESRPTYQER	cce_2204	hypothetical protein	hypothetical protein cce_2204	0.0752018	0.0776886	0.0801872	0.0634121	0.151215	0.151791	0.257354	0.244603	0.252491	0.191998		0.192873
IPYETALGIIYENR	cce_2204	hypothetical protein	hypothetical protein cce_2204	0.0499674						0.204287				0.204888
LANNTGNEIR	cce_4116	hypothetical protein	hypothetical protein cce_4116		0.143455			0.358197	0.417303	0.423289	0.425128			0.561326
IADFGNPYATPIGYYIVSQIVDSLVER	cce_1260	hypothetical protein	hypothetical protein cce_1260								0.0117938		0.0150925
VFTKEDNDNASFQVIFNSLGDK	cce_1408	hypothetical protein	hypothetical protein cce_1408	0.0161366	0.0349318				0.0415909		0.0249829		0.0245593
GLPQASIDNIKETWGFQDTTK	cce_0056	hypothetical protein	hypothetical protein cce_0056	0.0775015		0.136105	0.0968932	0.189392	0.233575	0.313391	0.373245	0.308233
RLDYGLTMEELADGIFDK	cce_4116	hypothetical protein	hypothetical protein cce_4116									0.968274
IFDVPSFINSMVTTMQDSGIPEFLVR	cce_2006	hypothetical protein	hypothetical protein cce_2006	0.0325561		0.0222919				0.0578845	0.0328406
MPIDLFNFYARSQGQK	cce_0962	hypothetical protein	hypothetical protein cce_0962								0.869753
NEPVTVTYDLAEILK	cce_3524	hypothetical protein	hypothetical protein cce_3524		0.00409846			0.00400768	0.00153424
NYSFQDYVESIEQYPDEYFDVVLIDGR	cce_0511	hypothetical protein	hypothetical protein cce_0511		0.00388086	0.0127607	0.00905218	0.0137552
ETVAVPLR	cce_4116	hypothetical protein	hypothetical protein cce_4116	0.076996	0.0609773			0.0929679
DNLGQHPVTPK	cce_2774	hypothetical protein	hypothetical protein cce_2774	0.0631554		0.0478883
MVEHDLAAEQAIIK	cce_0479	Other categories: Adaptations and atypical conditions	probable nutrient-stress induced DNA binding protein	0.0578047	0.119427	0.126638		0.157128	0.26182	0.185943	0.329466	0.337062	0.284085		0.387274	0.123369
SEPSTQPTETPNLEEPK	cce_3583	Other categories: Adaptations and atypical conditions	putative CAB/ELIP/HLIP family protein	0.0536122	0.0658211	0.0561693	0.0790689	0.107492	0.123374	0.130377	0.154875	0.136561	0.13991	0.187443	0.150862	0.245349
YAAYGTHLR	cce_0246	Other categories: Adaptations and atypical conditions	putative DNA-binding protein, starvation-inducible					0.174962		0.319056			0.427235	0.930235		0.503551
NPEVLPER	cce_0155	Other categories: Adaptations and atypical conditions	light repressed protein	0.12682		0.202568	0.194514	0.197209	0.241436			0.487514	0.428997	0.436405		0.511372
IDLSADIR	cce_0246	Other categories: Adaptations and atypical conditions	putative DNA-binding protein, starvation-inducible	0.100202	0.111367			0.189257		0.214448	0.290594			0.379817	0.378175	0.513877
VDVHLSVAK	cce_0155	Other categories: Adaptations and atypical conditions	light repressed protein			0.184612			0.298103	0.395006	0.427026		0.468412	0.55824	0.602196	0.665755
SQAAQAESLGDRATR	cce_0479	Other categories: Adaptations and atypical conditions	probable nutrient-stress induced DNA binding protein		0.124538	0.115318	0.130366	0.113112	0.27668					0.138596	0.284239
KMVEHDLAAEQAIIK	cce_0479	Other categories: Adaptations and atypical conditions	probable nutrient-stress induced DNA binding protein	0.088577	0.10852	0.131734	0.116877	0.183128	0.231088	0.292764	0.323228	0.332734	0.348322	0.217304	0.406745
SQAAQAESLGDR	cce_0479	Other categories: Adaptations and atypical conditions	probable nutrient-stress induced DNA binding protein	0.0907119					0.304879	0.297734	0.355807		0.351662		0.412874
EIEKDLIGDR	cce_0155	Other categories: Adaptations and atypical conditions	light repressed protein	0.143548								0.431177		0.0611749
IAANESIIPEYSFDAVEGIEHIRALAER	cce_0246	Other categories: Adaptations and atypical conditions	putative DNA-binding protein, starvation-inducible						0.0555526	0.054842			0.0792514	0.0985685
EAALPPEVIR	cce_0155	Other categories: Adaptations and atypical conditions	light repressed protein	0.0605771	0.0978798	0.117359	0.125742		0.136373			0.204818		0.213553
LLSALSTHPER	cce_2236	Other categories: Adaptations and atypical conditions	cyanophycinase				0.262989		0.238408	0.264991				0.303146
AISLINRR	cce_2237	Other categories: Adaptations and atypical conditions	cyanophycin synthetase											0.463382
SGGTDATIGIIPSASREPVLIGER	cce_2236	Other categories: Adaptations and atypical conditions	cyanophycinase	0.0845697	0.0707438	0.10048	0.114776	0.171814	0.174095	0.170957	0.173556		0.200445
MHVAPSQGLSR	cce_2237	Other categories: Adaptations and atypical conditions	cyanophycin synthetase	0.112614		0.0804483	0.0997543	0.110608					0.232181
NIPWMALSAR	cce_2237	Other categories: Adaptations and atypical conditions	cyanophycin synthetase										0.27642
HQLEEILLETEER	cce_0479	Other categories: Adaptations and atypical conditions	probable nutrient-stress induced DNA binding protein									0.127204
NPEVLPEREIEK	cce_0155	Other categories: Adaptations and atypical conditions	light repressed protein	0.0597816						0.127611		0.353743
LTAHIYR	cce_2237	Other categories: Adaptations and atypical conditions	cyanophycin synthetase							0.186749	0.256016
GTTIQFFEELESAIDDVGGYPIVIKPLDGNHGR	cce_2237	Other categories: Adaptations and atypical conditions	cyanophycin synthetase		0.126034
SVFIIDPNKKLR	cce_0135	Other categories: Drug and analog sensitivity	putative rehydrin		0.0546954	0.0531619	0.0770665	0.056992					0.128375			0.127419
LVDVQTK	cce_2527	Other categories: Drug and analog sensitivity	bacterial stress protein					0.171672			0.24106		0.130288	0.0955939		0.316966
VGTLIASSR	cce_0113	Other categories: Drug and analog sensitivity	putative transport protein													0.432259
NFDEILR	cce_0135	Other categories: Drug and analog sensitivity	putative rehydrin	0.105022		0.14341			0.226699	0.192701	0.222369	0.31783	0.251021		0.394539	0.69953
ILALSVDSVDSHKGWINDINETQNTNVNYPIIADPDRK	cce_0135	Other categories: Drug and analog sensitivity	putative rehydrin			0.014677			0.0199088		0.0253403	0.0276708			0.0297353
ELPTTFDPQTLEKR	cce_0113	Other categories: Drug and analog sensitivity	putative transport protein											0.0686367
LGDEVEVEVK	cce_0113	Other categories: Drug and analog sensitivity	putative transport protein											0.146619
ELHLSNAWNGDRVLVK	cce_0113	Other categories: Drug and analog sensitivity	putative transport protein										0.0619108
GVTEVKPYLR	cce_0135	Other categories: Drug and analog sensitivity	putative rehydrin	0.124996		0.160437	0.176247	0.110546	0.230437	0.291811		0.225778
VADLYGMIHPNSLNNLTVR	cce_0135	Other categories: Drug and analog sensitivity	putative rehydrin				0.0110319		0.00926767
IVEGEVDQEDQSFLDDEQVEK	cce_0571	Other categories: heterocyst differentiation	2Fe-2S ferredoxin, putative nitrogen fixation related protein					0.253258
THQEAYLA	cce_0571	Other categories: heterocyst differentiation	2Fe-2S ferredoxin, putative nitrogen fixation related protein					0.395655
AFGLEVEEITAEWGKPLDPQAFK	cce_2879	Other categories: Hydrogenase	soluble hydrogenase 42 kD subunit, small subunit of soluble hydrogenase		0.359516		0.252915									0.250234
GYMIPPGLGFVAVSPK	cce_2879	Other categories: Hydrogenase	soluble hydrogenase 42 kD subunit, small subunit of soluble hydrogenase	0.0928928	0.0880961	0.0979762	0.10845	0.088164	0.11218	0.137536	0.506505	0.205702	0.23453	0.221078	0.220302	0.286201
VALDMMK	cce_2879	Other categories: Hydrogenase	soluble hydrogenase 42 kD subunit, small subunit of soluble hydrogenase			0.0951987										0.353475
AEGLDAMFTR	cce_2879	Other categories: Hydrogenase	soluble hydrogenase 42 kD subunit, small subunit of soluble hydrogenase		0.0736847	0.0707025					0.25316	0.284491	0.170878		0.26748
GLGLSLFAPDEAASHAVTAVMPSTVDAEAIR	cce_2879	Other categories: Hydrogenase	soluble hydrogenase 42 kD subunit, small subunit of soluble hydrogenase					0.0240905
AFGLEVEEITAEWGK	cce_2879	Other categories: Hydrogenase	soluble hydrogenase 42 kD subunit, small subunit of soluble hydrogenase			0.644257	0.440315
AVIITHSETSTGVLNDLQTINTHVK	cce_2879	Other categories: Hydrogenase	soluble hydrogenase 42 kD subunit, small subunit of soluble hydrogenase		0.0440573	0.0459067
AKLEADTQKTIK	cce_2879	Other categories: Hydrogenase	soluble hydrogenase 42 kD subunit, small subunit of soluble hydrogenase	0.0725945	0.072098
QMETYAGFLEYTDHEIGR	cce_3858	Other categories: Other	sulfatase									0.0558286				0.02657
VRDESVPGPNPYRWQDLTSEEIFK	cce_3126	Other categories: Other	peroxiredoxin	0.00627929	0.0187714	0.0271217	0.0282257	0.0308224	0.154398	0.133093	0.137964	0.0390516	0.038156	0.1505	0.0471769	0.0422426
TPELLEGNWR	cce_3570	Other categories: Other	fibrillin													0.0453476
EGDGESPETGQMVTVHYTGTLENGKK	cce_3028	Other categories: Other	FKBP-type peptidyl-prolyl cis-trans isomerase	0.0375735		0.0345614	0.0307016			0.0324704	0.0324319					0.0496963
ETYRGGISDPLIVHWPQGIK	cce_1253	Other categories: Other	sulfatase		0.011832	0.0096878			0.0154966		0.0286137	0.0281056		0.0426204		0.058194
IALITGASSGIGEAIAHR	cce_3914	Other categories: Other	probable short-chain dehydrogenase/reductase SDR			0.0138413			0.0601229		0.0639339					0.0590887
IAVGSLEWFYR	cce_0777	Other categories: Other	putative hydrolase							0.0491323			0.101068			0.0707701
VVFAGFVPTEDLVNHYR	cce_4589	Other categories: Other	glycosyl transferase, group 1	0.0144978	0.0156256	0.0263634	0.0227309	0.029519	0.0341015	0.0389161	0.0506154	0.0663328	0.0568419	0.0602688	0.0648713	0.0794859
ELSAAAAIQTFVNNETEPR	cce_2724	Other categories: Other	putative 2-hydroxyhepta-2,4-diene-1,7-dioate isomerase	0.0160602		0.0135312	0.0219677	0.0412661	0.0993971	0.0312635	0.0702372	0.0664911	0.0745308	0.0749105	0.0851388	0.0813738
VMVQDLTEPQAGQK	cce_1245	Other categories: Other	putative short-chain dehydrogenase/reductase (SDR) superfamily										0.0375058			0.0882326
WQDLTSEEIFK	cce_3126	Other categories: Other	peroxiredoxin		0.0797566	0.065431	0.0685145	0.0698317	0.0759214	0.0892797	0.316177	0.313808	0.147949	0.327368	0.128071	0.103829
IVPTRIEFVDIAGLVK	cce_1136	Other categories: Other	GTP-dependent translation factor	0.0356638			0.0283065	0.0706391	0.0963365	0.078445	0.13099	0.12407	0.111106	0.166491	0.160199	0.111295
WQDLTSEEIFKGKK	cce_3126	Other categories: Other	peroxiredoxin	0.00171562	0.0284307	0.0481956	0.0406551	0.047049	0.0555441	0.0527232	0.073704	0.0942673	0.0881513	0.0861997	0.101046	0.114383
WQDLTSEEIFKGK	cce_3126	Other categories: Other	peroxiredoxin	0.0571637	0.100141	0.0576781	0.0693856	0.0951147	0.0796806	0.060817	0.0983241	0.118226	0.116094	0.119676	0.0975866	0.130139
SNLGFGMR	cce_3126	Other categories: Other	peroxiredoxin	0.00457081	0.05748	0.0936686	0.0712364	0.0718237	0.0963034	0.100656	0.178308	0.164886	0.174119	0.205754	0.195235	0.139169
TQGTLQNIVSK	cce_0341	Other categories: Other	putative band 7 protein, cation conductance	0.0214921	0.0280329	0.0254952	0.0352474	0.0544137	0.0743792	0.0640471	0.0974351	0.115141	0.12133	0.17468	0.118768	0.153343
YEELYDEFK	cce_3126	Other categories: Other	peroxiredoxin			0.0265282		0.0260829	0.0329557	0.050713	0.13448	0.122067		0.113498		0.155044
SNLKVETEKEEEVYSR	cce_0654	Other categories: Other	2Fe-2S ferredoxin		0.0455592	0.0442785	0.050019					0.128246	0.0858926		0.18861	0.185277
IKMEALR	cce_4314	Other categories: Other	arginine biosynthesis bifunctional protein						0.0726933		0.0995788					0.1954
LDPVQVVTIR	cce_0341	Other categories: Other	putative band 7 protein, cation conductance	0.0282231	0.0313946	0.0323758	0.0449034	0.0760276	0.0920387	0.0987466	0.140996	0.143412	0.153878	0.174614	0.177667	0.197323
AIITTDLVTK	cce_4314	Other categories: Other	arginine biosynthesis bifunctional protein													0.21449
KMGMLVDK	cce_3126	Other categories: Other	peroxiredoxin	0.0896266	0.0485043	0.108637	0.0822201		0.144623	0.278245	0.229207	0.229671	0.257943	0.313599	0.283481	0.251445
GGLFAAPDFYMKK	cce_3974	Other categories: Other	fructose-1,6-bisphosphatase II	0.0452046	0.0729653	0.354723	0.113676	0.248955	0.307478	0.291963	0.315963	0.276315	0.335999	0.409311	0.406803	0.32384
TVEELVVVVMDRPR	cce_3974	Other categories: Other	fructose-1,6-bisphosphatase II	0.0633367	0.0726037	0.0823866	0.0896327	0.203851	0.280476	0.519464	0.280799	0.297585	0.310688	0.380746	0.374637	0.402572
GGLFAAPDFYMK	cce_3974	Other categories: Other	fructose-1,6-bisphosphatase II	0.0711221	0.0945633	0.097868	0.105302	0.166491	0.22834	0.304639	0.320858	0.298317	0.209709	0.303759	0.432886	0.445276
GKVEEYLGK	cce_3180	Other categories: Other	ferredoxin-sulfite reductase							0.490396			0.629982		0.715512	0.756456
GADMLIDAIHNLSDDLR	cce_0617	Other categories: Other	glycosyl transferase, group 1							0.121178					0.0157868
GEIITILNVDDFYEPNVLNR	cce_2819	Other categories: Other	glycosyl transferase, family 2							0.180528					0.034181
LAEERPQIAEAR	cce_1253	Other categories: Other	sulfatase												0.0365963
QQEAKNVFLLPDGNGEFTRK	cce_3126	Other categories: Other	peroxiredoxin	0.0252707	0.0187299		0.0252821	0.0154483	0.0112225	0.301943		0.0266566			0.0372087
GYDLDIYAIQPGDVTK	cce_0243	Other categories: Other	glycosyl transferase, group 1					0.053623					0.0474202		0.143808
VPVVVSSTGGLPEVVHHQK	cce_1019	Other categories: Other	glycosyl transferase, group 1										0.124521	0.114475	0.145432
FVDTIHIQEQPKYIELK	cce_3974	Other categories: Other	fructose-1,6-bisphosphatase II	0.0441697	0.0566986	0.0703019	0.0825514	0.140025	0.124019	0.174895	0.169551	0.172476	0.201562	0.226155	0.229498
TQSLVISSQSK	cce_3974	Other categories: Other	fructose-1,6-bisphosphatase II	0.0694118	0.0725422	0.0410176	0.107627	0.214318		0.274604	0.28655		0.253561	0.355196	0.282871
SLSEHFK	cce_0379	Other categories: Other	putative methyltransferase											0.338584	0.456612
LDPGFETGYTPEAIEIGRK	cce_3136	Other categories: Other	dienelactone hydrolase		0.0149895		0.025778	0.0358248		0.0315638	0.0354859	0.0338659	0.0236896	0.0263409
AGVIFNQEELR	cce_4314	Other categories: Other	arginine biosynthesis bifunctional protein	0.0169603					0.016223					0.0557262
FGVEEFVSDNVLILR	cce_0422	Other categories: Other	circadian clock protein											0.0739769
RGMDFGGLHTDFGNSTR	cce_2690	Other categories: Other	DegT/DnrJ/EryC1/StrS aminotransferase family enzyme											0.096153
IMTTFEGGMITLNDDEEDYIAR	cce_2690	Other categories: Other	DegT/DnrJ/EryC1/StrS aminotransferase family enzyme				0.0293865	0.103508	0.102583	0.103132	0.128263			0.114153
QEFAYFNFLR	cce_0617	Other categories: Other	glycosyl transferase, group 1	0.0314946	0.0253012	0.03216			0.058463				0.105186	0.121823
VIEKNPELNIMYR	cce_0243	Other categories: Other	glycosyl transferase, group 1	0.0229327				0.0518836						0.141317
IAEEAGVPTVNDFFNLEVVK	cce_0379	Other categories: Other	putative methyltransferase	0.0509026		0.0473222	0.049848	0.100659	0.118904	0.114927	0.152749			0.177759
GGVALK	cce_3280	Other categories: Other	aconitate hydratase 2											0.193556
VMENLEDK	cce_0777	Other categories: Other	putative hydrolase											0.222723
GKVDINKSATENLK	cce_3974	Other categories: Other	fructose-1,6-bisphosphatase II	0.0466313	0.080976	0.0811494	0.100162	0.223314	0.203518	0.226227	0.272218	0.260147	0.314305	0.417182
GVTQSPIEGVSFAHTLDNAEAPSKHITQYFEMMGHR	cce_1253	Other categories: Other	sulfatase				0.00679209						0.00785169
SGIPQLVANLSEDGNDAAAK	cce_4314	Other categories: Other	arginine biosynthesis bifunctional protein								0.0372143		0.0292246
MESTLGLEIIEVVEQAAIASAK	cce_3974	Other categories: Other	fructose-1,6-bisphosphatase II		0.0329997		0.319176						0.038176
IPTVEEYMEIVTQKIDPFADELYR	cce_3280	Other categories: Other	aconitate hydratase 2									0.111889	0.0875856
GGTATLYVNNR	cce_3858	Other categories: Other	sulfatase										0.11886
VKDEGSFQLK	cce_3180	Other categories: Other	ferredoxin-sulfite reductase	0.156264			0.283745						0.123566
FVYLEAPIGEDPDKRDYIVSNAR	cce_1234	Other categories: Other	NAD-dependent epimerase/dehydratase	0.092435	0.0839524	0.114774	0.0720418	0.236848	0.164774	0.211274			0.20982
ITDEYALPMR	cce_3180	Other categories: Other	ferredoxin-sulfite reductase										0.33926
TGLIGESR	cce_3974	Other categories: Other	fructose-1,6-bisphosphatase II	0.0870325		0.095225		0.234378	0.222019	0.321212		0.341675	0.358346
KLAAPPAAK	cce_3974	Other categories: Other	fructose-1,6-bisphosphatase II			0.111911	0.137016	0.289251	0.329595		0.337419		0.372026
IVLGEYVMMENGQPLQYDR	cce_4314	Other categories: Other	arginine biosynthesis bifunctional protein									0.00854134
EIALETMIDNRPVR	cce_4314	Other categories: Other	arginine biosynthesis bifunctional protein			0.0129511				0.0528351	0.04679	0.0804121
DHFDLYPGMAHIPEGTAPNTK	cce_3858	Other categories: Other	sulfatase									0.0857297
SVAVFDTAPWDGGQPSGVVLK	cce_2724	Other categories: Other	putative 2-hydroxyhepta-2,4-diene-1,7-dioate isomerase									0.0916775
ISEVHAVLGR	cce_2690	Other categories: Other	DegT/DnrJ/EryC1/StrS aminotransferase family enzyme									0.140629
TIVGSSLVK	cce_4314	Other categories: Other	arginine biosynthesis bifunctional protein			0.0642637						0.143814
EVSEEMITFLR	cce_0777	Other categories: Other	putative hydrolase									0.144178
LNDKIEYVEIAK	cce_1153	Other categories: Other	esterase		0.207488							0.414372
GKKDGQEEIIALEK	cce_1136	Other categories: Other	GTP-dependent translation factor	0.0260234					0.0311116		0.0228086
VGGQVQYLDMDENTFAPSLQMVK	cce_2690	Other categories: Other	DegT/DnrJ/EryC1/StrS aminotransferase family enzyme								0.1253
VDINKSATENLK	cce_3974	Other categories: Other	fructose-1,6-bisphosphatase II								0.236449
SNTYTVEINHQGTTQTIEVPEDKTVLAAAK	cce_0654	Other categories: Other	2Fe-2S ferredoxin	0.0106705			0.0176386		0.0452956	0.0231823
HPLPNPSIFAK	cce_3318	Other categories: Other	thiosulfate sulfurtransferase			0.0104785				0.0405097
LGTMGEYGTPNIDIEEGYITIEHNGR	cce_4571	Other categories: Other	sulfolipid biosynthesis protein							0.0839528
WTVPTLILWGMADPWLSADIPEK	cce_0777	Other categories: Other	putative hydrolase							0.109846
IALIDPPGESFTEIFLK	cce_2580	Other categories: Other	probable flavoprotein							0.286194
SVTIPSEQAYGPYQDELVIVVDEK	cce_3724	Other categories: Other	putative FKBP-type peptidyl-prolyl cis-trans isomerase	0.157475	0.0831004		0.172095		0.158044
VGFDALKTFSESYSPK	cce_3180	Other categories: Other	ferredoxin-sulfite reductase	0.085807				0.0955037	0.171195
AQGGELVLQK	cce_0341	Other categories: Other	putative band 7 protein, cation conductance						0.17672
SSFKGYGPEQGYGWLR	cce_2605	Other categories: Other	aminotransferase, class I and II				0.104996		0.177673
FVYLEAPIGEDPDKR	cce_1234	Other categories: Other	NAD-dependent epimerase/dehydratase						0.258579
GTLYAFFGKEDGSIPQEQVDMIEK	cce_3136	Other categories: Other	dienelactone hydrolase						0.724295
AGIVGLPNVGK	cce_1136	Other categories: Other	GTP-dependent translation factor	0.0484862	0.0456163			0.0282842
MDEKQLREEGVYGVFAAAGAR	cce_3280	Other categories: Other	aconitate hydratase 2		0.0550458		0.0848538	0.0448443
EIISTGYLGEVIEEHFK	cce_0965	Other categories: Other	putative nucleotidyl transferase	0.0335992				0.0980337
VAINFLEDFIHQPFER	cce_3635	Other categories: Other	flavoprotein	0.217559	0.397877	0.434063	0.430548	0.453272
DTLPYPKQPGSFYHLSK	cce_4571	Other categories: Other	sulfolipid biosynthesis protein			0.0435373		0.578074
ATELTPEDVSAK	cce_2731	Other categories: Other	probable cyclopropane-fatty-acyl-phospholipid synthase	0.381617		0.35445		0.726455
NTPNKSVLDIGSNDGTQLK	cce_0379	Other categories: Other	putative methyltransferase				0.0495617
YNPVAAMDAWDKTVAFFSEHLK	cce_3172	Other categories: Other	dienelactone hydrolase		0.0730896		0.0556848
MKYLIADWGIDKFR	cce_3180	Other categories: Other	ferredoxin-sulfite reductase	0.136032		0.162097	0.117854
MQKGESPLQFEHDTPSR	cce_2215	Other categories: Other	probable retinal pigment epithelial membrane protein	0.269434	0.306097	0.204769	0.334978
LATVFGMSPRMR	cce_1234	Other categories: Other	NAD-dependent epimerase/dehydratase				0.947624
LAFDYPVTVLGTPYDGR	cce_3717	Other categories: Other	probable glycosyl transferase, family 3			0.0142403
MGMLVDK	cce_3126	Other categories: Other	peroxiredoxin		0.0633294	0.0782716
LGTMGEYGTPNIDIEEGYITIEHNGRKDTLPYPK	cce_4571	Other categories: Other	sulfolipid biosynthesis protein			0.151099
GEYPFTITNDGINIFPLGAMRLTQRSSNAR	cce_0422	Other categories: Other	circadian clock protein			0.325229
ALTDKTR	cce_3280	Other categories: Other	aconitate hydratase 2			0.33144
VLSAIEQLEDHNPNPSPIK	cce_3570	Other categories: Other	fibrillin		0.0208695
TAIASENTPDITQDTLMALNINNK	cce_3028	Other categories: Other	FKBP-type peptidyl-prolyl cis-trans isomerase		0.0274612
LDPGFETGYTPEAIEIGR	cce_3136	Other categories: Other	dienelactone hydrolase		0.0498218
KMGMLVDKSNLGFGMR	cce_3126	Other categories: Other	peroxiredoxin	0.00255576
LGTMGEYGTPNIDIEEGYITIEHNGRK	cce_4571	Other categories: Other	sulfolipid biosynthesis protein	0.0269898
IEDHYTMDLDFILR	cce_2819	Other categories: Other	glycosyl transferase, family 2	0.0417224
FPQSFQDKNNGNLTSAMAVVK	cce_1245	Other categories: Other	putative short-chain dehydrogenase/reductase (SDR) superfamily	0.0530745
SKLAGVFGSYGWSGEAIDLLESK	cce_2580	Other categories: Other	probable flavoprotein	0.0646959
LLGYQSPSK	cce_3570	Other categories: Other	fibrillin	0.0821434
SSDSNIAATAATALSK	cce_3280	Other categories: Other	aconitate hydratase 2	0.0991325
LTIQTADIAEDTTTIR	cce_3635	Other categories: Other	flavoprotein	0.438846
MKGSLFSTEIAEPYAQALMSLAQSR	cce_4487	Photosynthesis and respiration: ATP synthase	ATP synthase delta subunit											0.0489626		0.0367008
EQIESYDQSVQVSNVGTVLQVGDGTAR	cce_4488	Photosynthesis and respiration: ATP synthase	ATP synthase F1, alpha subunit	0.0121944	0.0157057	0.0152707	0.0176212	0.0305531	0.0278936	0.0307026	0.0391872		0.0262444		0.0332478	0.0368837
QPENSPLAVWEQVAVAYAGLNGYIDDVPVDK	cce_4488	Photosynthesis and respiration: ATP synthase	ATP synthase F1, alpha subunit													0.0389981
IFNVLGEPVDEMGDVGNEESSPIHRPAPK	cce_2813	Photosynthesis and respiration: ATP synthase	ATP synthase F1, beta subunit	0.022557	0.0196671	0.0245072	0.0289484	0.0433292	0.0479661	0.0484348	0.0512146	0.0552853	0.0550961	0.0639913	0.0494869	0.0588345
VATTQETSVGKITQVIGPVVDAEFPSGKLPR	cce_2813	Photosynthesis and respiration: ATP synthase	ATP synthase F1, beta subunit	0.0716242	0.102411	0.022366	0.123577	0.024156	0.0299931	0.0207226	0.0302316	0.0469095	0.0449191	0.0487564	0.0642271	0.0595398
QLATEAVAEAQKEAIAK	cce_4485	Photosynthesis and respiration: ATP synthase	ATP synthase F0, B' subunit	0.0191717	0.0194732	0.0156066	0.0202401			0.0595858	0.0563793	0.0660698	0.0643319	0.0722067	0.0604772	0.0596255
ADYIRQNETGGQQQLAEAK	cce_4485	Photosynthesis and respiration: ATP synthase	ATP synthase F0, B' subunit									0.015289			0.0459065	0.0640497
TVIMMELINNIAIQHGGVSVFGGVGER	cce_2813	Photosynthesis and respiration: ATP synthase	ATP synthase F1, beta subunit	0.0590748	0.0288763	0.0371993	0.0491219	0.0550229	0.0815567	0.0563715	0.140305	0.0469867	0.0704693	0.0540681		0.0663623
EAAAQEIEQQRQEALK	cce_4485	Photosynthesis and respiration: ATP synthase	ATP synthase F0, B' subunit	0.0161337	0.0164349	0.0157801	0.013339	0.0349456	0.0597741	0.0614912	0.0537053	0.0489778	0.0686382	0.0905135	0.0874594	0.0805465
TLRAEIAAQSERDIAR	cce_4486	Photosynthesis and respiration: ATP synthase	ATP synthase F0, B subunit	0.00567568	0.017227	0.00840006	0.00637029				0.0371408				0.0993146	0.101466
VVDSLGRPIDGKGDINTSESR	cce_4488	Photosynthesis and respiration: ATP synthase	ATP synthase F1, alpha subunit	0.0359348	0.0268734	0.0377418	0.0312809	0.0625123	0.0727051	0.0849128	0.072938	0.069534	0.0843766	0.214963	0.104802	0.103811
ATEFAAGLREYIATSKPK	cce_4488	Photosynthesis and respiration: ATP synthase	ATP synthase F1, alpha subunit										0.04309		0.150247	0.110155
VVGNILSER	cce_4486	Photosynthesis and respiration: ATP synthase	ATP synthase F0, B subunit					0.0602806	0.0972917	0.0983222	0.0769252		0.0729695	0.133944	0.11261	0.124588
VLVNSAEAGDAIDKEAAK	cce_2812	Photosynthesis and respiration: ATP synthase	ATP synthase epsilon subunit	0.030763	0.031796	0.0346382	0.034271	0.110656	0.0850777	0.111699	0.0866724	0.10832	0.313167	0.13452	0.135815	0.125493
QNETGGQQQLAEAK	cce_4485	Photosynthesis and respiration: ATP synthase	ATP synthase F0, B' subunit	0.0195998	0.015386	0.0239853	0.030314	0.0586574	0.0716578	0.0941833	0.0911523	0.0857115	0.103599	0.119926	0.306791	0.127066
VGSQVFDASLR	cce_4487	Photosynthesis and respiration: ATP synthase	ATP synthase delta subunit	0.00711135	0.0181124	0.0215646	0.0286399	0.0726939	0.0671039	0.121808	0.106753	0.137695	0.164052	0.158797	0.185774	0.12999
FLSQPFFVAEVFTGAPGK	cce_2813	Photosynthesis and respiration: ATP synthase	ATP synthase F1, beta subunit	0.0371708	0.0380944	0.0445899	0.0528203	0.20356	0.215558	0.133836	0.133157	0.226058	0.137265	0.178181	0.179074	0.156544
ITQVIGPVVDAEFPSGKLPR	cce_2813	Photosynthesis and respiration: ATP synthase	ATP synthase F1, beta subunit	0.0362309	0.040597	0.0416097	0.0424612	0.0926937	0.111519	0.103349	0.107053	0.148718	0.116744	0.145216	0.153724	0.160642
TDIDPDLIGGVIIK	cce_4487	Photosynthesis and respiration: ATP synthase	ATP synthase delta subunit	0.0144818		0.0221576	0.0213246	0.0996674	0.106323	0.0716543	0.0949696	0.121832	0.110036	0.15071	0.170535	0.161039
ATEFAAGLR	cce_4488	Photosynthesis and respiration: ATP synthase	ATP synthase F1, alpha subunit	0.0283886	0.0317729	0.0288188	0.045094	0.0897704	0.118001	0.515786	0.113363	0.113343	0.114758	0.215988	0.229138	0.16642
EGNDLYNEMIESK	cce_2813	Photosynthesis and respiration: ATP synthase	ATP synthase F1, beta subunit	0.0245896	0.0347452	0.0319698	0.0412729	0.311177	0.10291	0.369248	0.10064	0.10105	0.12509	0.14721	0.172251	0.185252
IALVYGQMNEPPGAR	cce_2813	Photosynthesis and respiration: ATP synthase	ATP synthase F1, beta subunit	0.0317325	0.0525611	0.0431352	0.0642744	0.100052	0.120104	0.125803	0.101444	0.129085	0.159872	0.195674	0.174603	0.18932
TREGNDLYNEMIESK	cce_2813	Photosynthesis and respiration: ATP synthase	ATP synthase F1, beta subunit	0.0350038	0.0322701	0.035039	0.0443393	0.0908272	0.113554	0.124699	0.126406	0.135692	0.144116	0.178262	0.199056	0.193663
ELIIGDR	cce_4488	Photosynthesis and respiration: ATP synthase	ATP synthase F1, alpha subunit				0.914652	0.0941204	0.130077		0.153531			0.213628	0.218604	0.205702
LIESPAPGIIAR	cce_4488	Photosynthesis and respiration: ATP synthase	ATP synthase F1, alpha subunit	0.0286056	0.0320257	0.0410804	0.0412937	0.105721	0.145316	0.126389	0.131671	0.423954	0.174045	0.416984	0.23922	0.216603
YEQQLAQAR	cce_4485	Photosynthesis and respiration: ATP synthase	ATP synthase F0, B' subunit	0.070245	0.0658948	0.0746388	0.0424071	0.117374	0.13708	0.134847	0.152273	0.127919	0.180157	0.216848	0.190983	0.218728
ASTVAQVIGTLEEK	cce_4488	Photosynthesis and respiration: ATP synthase	ATP synthase F1, alpha subunit	0.0289398	0.0292948	0.0359937	0.0491653	0.120748	0.112552	0.137338	0.140123	0.132235	0.161755	0.199884	0.213187	0.225115
VINPDNLSESK	cce_2813	Photosynthesis and respiration: ATP synthase	ATP synthase F1, beta subunit	0.0531308	0.0602331	0.0695799	0.0779208	0.182043	0.214289	0.458414	0.168696	0.169472	0.231857	0.258644	0.297615	0.278661
ELIIGDRK	cce_4488	Photosynthesis and respiration: ATP synthase	ATP synthase F1, alpha subunit	0.0286019	0.0521615	0.0541975	0.0714278	0.150451	0.184682	0.182975	0.180368	0.187833		0.257611		0.314412
QLATEAVAEAQK	cce_4485	Photosynthesis and respiration: ATP synthase	ATP synthase F0, B' subunit	0.0172241	0.0216182	0.019485	0.034833	0.0926978	0.0971764	0.128235	0.121554	0.095564	0.12021	0.19902	0.134632	0.316881
AVAMSGTDGLVR	cce_2813	Photosynthesis and respiration: ATP synthase	ATP synthase F1, beta subunit	0.185512	0.054947	0.0571427	0.0699315	0.184933	0.188218	0.21012	0.354533	0.165984	0.230774	0.30735	0.272544	0.325421
IYNALKIEGK	cce_2813	Photosynthesis and respiration: ATP synthase	ATP synthase F1, beta subunit	0.0666083	0.0815988	0.0901778	0.112767	0.127779		0.237426	0.0718031	0.267267	0.238908		0.363237	0.355791
IGLFGGAGVGK	cce_2813	Photosynthesis and respiration: ATP synthase	ATP synthase F1, beta subunit	0.0432377	0.043832	0.0404829	0.0585231		0.193959	0.208928	0.243641		0.253201	0.307467	0.28433	0.356665
AVQSTLQR	cce_2813	Photosynthesis and respiration: ATP synthase	ATP synthase F1, beta subunit	0.0520773	0.072223	0.0554067	0.0860285	0.188802	0.211748	0.172547	0.190806	0.206872	0.213938	0.306039	0.244578	0.358069
YVSLADTIK	cce_2813	Photosynthesis and respiration: ATP synthase	ATP synthase F1, beta subunit	0.0487051	0.0413851	0.0559128	0.293507	0.146787	0.219518	0.195766	0.147358	0.212537	0.204879	0.330686	0.35186	0.360533
ALQEAAASELAAR	cce_4489	Photosynthesis and respiration: ATP synthase	ATP synthase gamma subunit							0.0704043		0.141172	0.140921	0.309751		0.472781
GIYPAVDPLDSTSTMLQPNIVGQEHYDTAR	cce_2813	Photosynthesis and respiration: ATP synthase	ATP synthase F1, beta subunit	0.0213487	0.0145009	0.0111819	0.019587	0.0479549			0.0447587	0.0672262			0.0571881
QLATEAVAEAQKEAIAKK	cce_4485	Photosynthesis and respiration: ATP synthase	ATP synthase F0, B' subunit		0.0127115										0.0607553
VVDSLGRPIDGK	cce_4488	Photosynthesis and respiration: ATP synthase	ATP synthase F1, alpha subunit	0.0380132	0.0411807		0.0405347	0.101154	0.15955	0.101972	0.112371	0.174621	0.188063	0.170076	0.0877061
SIAVMGGFAEVELDEIK	cce_2812	Photosynthesis and respiration: ATP synthase	ATP synthase epsilon subunit	0.0271243		0.0285117		0.0555188		0.0909898			0.166134		0.140581
ETAAADLSSEQER	cce_4486	Photosynthesis and respiration: ATP synthase	ATP synthase F0, B subunit				0.0127744		0.0314355				0.119379		0.142982
VMAQLKK	cce_4486	Photosynthesis and respiration: ATP synthase	ATP synthase F0, B subunit								0.0950197			0.156485	0.152316
VLVNSAEAGDAIDK	cce_2812	Photosynthesis and respiration: ATP synthase	ATP synthase epsilon subunit			0.985319		0.976421	0.983561						0.982393
MRVGLSALTMAEYFR	cce_2813	Photosynthesis and respiration: ATP synthase	ATP synthase F1, beta subunit											0.0624298
VGLSALTMAEYFR	cce_2813	Photosynthesis and respiration: ATP synthase	ATP synthase F1, beta subunit									0.00604694
MPSAVGYQPTLGTDVGDLQER	cce_2813	Photosynthesis and respiration: ATP synthase	ATP synthase F1, beta subunit								0.053125	0.0263371
EGSITSIQAVYVPADDLTDPAPATTFAHLDGTTVLSR	cce_2813	Photosynthesis and respiration: ATP synthase	ATP synthase F1, beta subunit			0.0112444			0.0296539			0.0329008
VPSGMQNFMEYVLEFLR	cce_4483	Photosynthesis and respiration: ATP synthase	ATP synthase F0, A subunit		0.0154967						0.0291296
TAAQALAK	cce_4486	Photosynthesis and respiration: ATP synthase	ATP synthase F0, B subunit		0.0227181			0.0930943			0.0966265
DVNKQDVLLFIDNIFR	cce_2813	Photosynthesis and respiration: ATP synthase	ATP synthase F1, beta subunit								0.599762
QGGKIGLFGGAGVGK	cce_2813	Photosynthesis and respiration: ATP synthase	ATP synthase F1, beta subunit					0.100451		0.0264351
VLVNSAEAGDAIDKEAAKAEYDAAQSR	cce_2812	Photosynthesis and respiration: ATP synthase	ATP synthase epsilon subunit	0.028303						0.0398871
MPNLKAIRDR	cce_4489	Photosynthesis and respiration: ATP synthase	ATP synthase gamma subunit							0.991471
ELKEQGVNYR	cce_4489	Photosynthesis and respiration: ATP synthase	ATP synthase gamma subunit		0.0348627			0.0171
ELIIGDRKTGK	cce_4488	Photosynthesis and respiration: ATP synthase	ATP synthase F1, alpha subunit		0.0267803	0.0357251		0.0675383
SILDILEESAELR	cce_4487	Photosynthesis and respiration: ATP synthase	ATP synthase delta subunit				0.00222591
LTDEAESLLKEAISEYKQAFSA	cce_4488	Photosynthesis and respiration: ATP synthase	ATP synthase F1, alpha subunit				0.0192945
LIESPAPGIIARK	cce_4488	Photosynthesis and respiration: ATP synthase	ATP synthase F1, alpha subunit				0.0390774
FLSQPFFVAEVFTGAPGKYVSLADTIK	cce_2813	Photosynthesis and respiration: ATP synthase	ATP synthase F1, beta subunit				0.0391038
KEAAAQEIEQQRQEALK	cce_4485	Photosynthesis and respiration: ATP synthase	ATP synthase F0, B' subunit				0.133724
VMAQLK	cce_4486	Photosynthesis and respiration: ATP synthase	ATP synthase F0, B subunit			0.0185086
VINPDNLSESKIALVYGQMNEPPGAR	cce_2813	Photosynthesis and respiration: ATP synthase	ATP synthase F1, beta subunit		0.027935	0.0206673
LTDEAESLLK	cce_4488	Photosynthesis and respiration: ATP synthase	ATP synthase F1, alpha subunit			0.0755725
QVQYVLDQGMIPGVEFEENPLPETHFWTMWK	cce_3164	Photosynthesis and respiration: CO2 fixation	ribulose bisphosphate carboxylase small subunit	0.0214703	0.0296692		0.0236881	0.0407847			0.0650002		0.0274738	0.102511	0.100927	0.0441899
DAGEAESVIINQLQK	cce_4304	Photosynthesis and respiration: CO2 fixation	triosephosphate isomerase	0.0155014	0.00360161	0.0190725	0.0206399	0.0846961	0.0810513	0.026967	0.05808		0.0904529	0.139263	0.0497578	0.11134
YVPSGAVITNQQQADRLPEVTESDR	cce_4280	Photosynthesis and respiration: CO2 fixation	carbon dioxide concentrating mechanism protein	0.0425787	0.0636934	0.0533657	0.0651451	0.0874618	0.103569	0.131802	0.139843	0.11344	0.13053		0.130915	0.112757
MTPQPGVPPEEAGAAVAAESSTGTWTTVWTDNLTDLDRYK	cce_3166	Photosynthesis and respiration: CO2 fixation	ribulose bisphosphate carboxylase large subunit	0.0314057	0.023322	0.0522443	0.0328562		0.0577296	0.0804676			0.0689656		0.114236	0.123824
FLFVQEAIEKAQAETNEVK	cce_3166	Photosynthesis and respiration: CO2 fixation	ribulose bisphosphate carboxylase large subunit	0.0614247	0.0524131	0.0445765	0.0631111	0.117442	0.143118	0.146336	0.102997	0.153764	0.141095	0.120433	0.171333	0.134037
ADEGTPFYIGEGTNIQDGVVIHGLEK	cce_4280	Photosynthesis and respiration: CO2 fixation	carbon dioxide concentrating mechanism protein	0.0685058	0.0555747	0.0541995	0.084942	0.0637617	0.115557	0.101123	0.109303	0.119324	0.137449	0.11951	0.135052	0.136449
SIAVGMVETLGFPAVVEAADAMVK	cce_4282	Photosynthesis and respiration: CO2 fixation	carbon dioxide concentrating mechanism protein	0.0701508	0.0717127	0.0827088	0.0945551	0.143715	0.135604	0.119822	0.143287	0.142712	0.129906	0.174448	0.176165	0.149085
GGLDFTKDDENINSQPFMR	cce_3166	Photosynthesis and respiration: CO2 fixation	ribulose bisphosphate carboxylase large subunit	0.0603848	0.0602331	0.0699991	0.0760529	0.127682	0.134993	0.131148	0.134201	0.139504	0.150518	0.206787	0.195512	0.154
GITMGFVDLMREDYVEEDRSR	cce_3166	Photosynthesis and respiration: CO2 fixation	ribulose bisphosphate carboxylase large subunit	0.0703702	0.0616386	0.0608716	0.0661409	0.117102	0.13142	0.129452	0.114068	0.120315	0.130261	0.15287	0.154941	0.161729
GITMGFVDLMREDYVEEDR	cce_3166	Photosynthesis and respiration: CO2 fixation	ribulose bisphosphate carboxylase large subunit	0.0711396	0.0812464	0.0655885	0.0846993	0.104228	0.118931	0.0980164	0.132907	0.11971	0.119549	0.170364	0.178663	0.171789
GITMGFVDLMR	cce_3166	Photosynthesis and respiration: CO2 fixation	ribulose bisphosphate carboxylase large subunit	0.0595313	0.0521564		0.0969576	0.2373	0.130633	0.181495	0.162397	0.268818		0.228628	0.268301	0.192954
YTEAVEQFRESVNPPLR	cce_4282	Photosynthesis and respiration: CO2 fixation	carbon dioxide concentrating mechanism protein	0.0725839	0.0722882	0.0794717	0.0919801	0.0877754	0.206006	0.18257	0.120358	0.143121	0.18647	0.206666		0.20624
GFPGILAAADAMVK	cce_2433	Photosynthesis and respiration: CO2 fixation	carbon dioxide concentrating mechanism protein	0.0536702	0.0558189	0.081991	0.0891458	0.191962	0.223418	0.216787	0.22598	0.245935	0.26438	0.31532		0.245925
DRFLFVQEAIEK	cce_3166	Photosynthesis and respiration: CO2 fixation	ribulose bisphosphate carboxylase large subunit	0.0418196	0.0602223	0.0742019	0.101802	0.196749	0.244618	0.252042	0.203071	0.119824	0.196296	0.34699	0.230504	0.293239
FLFVQEAIEK	cce_3166	Photosynthesis and respiration: CO2 fixation	ribulose bisphosphate carboxylase large subunit	0.082444	0.0896332	0.0942073	0.140982	0.224229	0.239483	0.207715	0.245848	0.250334	0.254204	0.380199	0.308173	0.350879
LTYYTPDYTPK	cce_3166	Photosynthesis and respiration: CO2 fixation	ribulose bisphosphate carboxylase large subunit	0.0761697	0.111151	0.130374		0.274784	0.308236				0.309318		0.390623	0.361977
ESVNPPLR	cce_4282	Photosynthesis and respiration: CO2 fixation	carbon dioxide concentrating mechanism protein	0.0803887						0.279004				0.433546		0.365625
SWLTGGTFEGR	cce_4280	Photosynthesis and respiration: CO2 fixation	carbon dioxide concentrating mechanism protein	0.0756397	0.10506	0.138412	0.148576	0.255914			0.336991		0.359237	0.512077	0.42677	0.403957
VLETIIQRP	cce_4280	Photosynthesis and respiration: CO2 fixation	carbon dioxide concentrating mechanism protein	0.0935048	0.150092	0.177715	0.192998	0.470356	0.346263	0.519325	0.366481	0.35301	0.390791	0.521177	0.395334	0.412052
RVLETIIQRP	cce_4280	Photosynthesis and respiration: CO2 fixation	carbon dioxide concentrating mechanism protein	0.0857098						0.209231	0.290576			0.483508	0.387716	0.416845
LIGIDPQVK	cce_4280	Photosynthesis and respiration: CO2 fixation	carbon dioxide concentrating mechanism protein	0.111582	0.116987	0.139269	0.181168	0.25978	0.248619	0.29029	0.34506	0.358629	0.546212	0.446891		0.472165
LIGVDPNAK	cce_4280	Photosynthesis and respiration: CO2 fixation	carbon dioxide concentrating mechanism protein	0.151134	0.153379	0.123396	0.203414	0.289969	0.37396	0.344949	0.397106	0.40415	0.446696	0.475793	0.430396	0.499752
ANNFDLMYEQIK	cce_0995	Photosynthesis and respiration: CO2 fixation	phosphoribulokinase	0.122045	0.0978948	0.13139	0.136404	0.463225	0.324007		0.366894	0.471715				0.539418
VATSNLTTEAVAQVR	cce_4280	Photosynthesis and respiration: CO2 fixation	carbon dioxide concentrating mechanism protein	0.116544	0.131456	0.154079	0.130071		0.416196	0.319151	0.330849	0.342745	0.453163	0.374266	0.442498	0.583943
AAGVTALNPK	cce_0995	Photosynthesis and respiration: CO2 fixation	phosphoribulokinase	0.146344	0.163539	0.218137	0.265004	0.500703	0.546839	0.530315	0.531516	0.571119		0.697625		0.600175
RYETLSYLPPLTDQQIVR	cce_3164	Photosynthesis and respiration: CO2 fixation	ribulose bisphosphate carboxylase small subunit							0.00178016				0.318004	0.00156531
VNGGQVLSTHIIAR	cce_4282	Photosynthesis and respiration: CO2 fixation	carbon dioxide concentrating mechanism protein	0.021037						0.204574					0.0631199
DRFLFVQEAIEKAQAETNEVK	cce_3166	Photosynthesis and respiration: CO2 fixation	ribulose bisphosphate carboxylase large subunit	0.0185954										0.0272032	0.0758553
SIAVGMVETLGFPAVVEAADAMVKAAR	cce_4282	Photosynthesis and respiration: CO2 fixation	carbon dioxide concentrating mechanism protein				0.106656	0.14293		0.151235	0.108022	0.0928094	0.11526	0.130364	0.104498
QYFGETDKTANLR	cce_4304	Photosynthesis and respiration: CO2 fixation	triosephosphate isomerase	0.0265021	0.0275479	0.0302125	0.0270265	0.0599667	0.0634166	0.0739365	0.0877348	0.0817714	0.0803355	0.122577	0.13423
GSASASGGALSADAIAQVR	cce_4280	Photosynthesis and respiration: CO2 fixation	carbon dioxide concentrating mechanism protein					0.149866	0.2122	0.168887			0.225823	0.251405	0.262496
KGSASASGGALSADAIAQVR	cce_4280	Photosynthesis and respiration: CO2 fixation	carbon dioxide concentrating mechanism protein	0.0743559	0.067524	0.0740165	0.120414	0.182105	0.263045	0.198945	0.19286	0.194353	0.212078	0.296705	0.30998
SWLTGPSFDSQR	cce_4280	Photosynthesis and respiration: CO2 fixation	carbon dioxide concentrating mechanism protein	0.0755799	0.136593	0.107938	0.078642	0.379499	0.302674	0.26948	0.180141	0.309564	0.372038	0.431479	0.401096
VTLVGYEK	cce_4283	Photosynthesis and respiration: CO2 fixation	carbon dioxide concentrating mechanism protein	0.160877	0.145951	0.117623	0.160968	0.181803	0.377934	0.246732	0.303764	0.30852	0.383036	0.414765	0.489676
GHSYEDVLASINAR	cce_0995	Photosynthesis and respiration: CO2 fixation	phosphoribulokinase	0.140726		0.166615	0.1922	0.323718	0.485724	0.420882	0.327882	0.371734	0.477199	0.497898	0.499908
KAAGVTALNPK	cce_0995	Photosynthesis and respiration: CO2 fixation	phosphoribulokinase	0.207274			0.31212	0.504012	0.549336		0.610304	0.620342	0.625909	0.693976	0.70693
TQGEALEFLTVLK	cce_4304	Photosynthesis and respiration: CO2 fixation	triosephosphate isomerase											0.00710806
VIRDQLSNK	cce_4304	Photosynthesis and respiration: CO2 fixation	triosephosphate isomerase		0.0161602				0.0830113				0.13124	0.222204
VDPNLITQAEVGEIFVIR	cce_2257	Photosynthesis and respiration: CO2 fixation	beta-carbonic anhydrase, carboxysomal	0.0786205	0.101328	0.102107		0.209101						0.307838
AAPPTPWSQTLAEPK	cce_4280	Photosynthesis and respiration: CO2 fixation	carbon dioxide concentrating mechanism protein	0.588117	0.233302	0.197554	0.101868	0.178546	0.278465		0.28666	0.357825	0.354105	0.417725
MRETYEKLTADQQVPAQV	cce_0995	Photosynthesis and respiration: CO2 fixation	phosphoribulokinase	0.1384	0.130244	0.104373	0.177921	0.355309	0.400124	0.642413	0.402623	0.396096		0.494542
KPDFTAYIEPQKQYADVVIQVLPTQLIEDHESK	cce_0995	Photosynthesis and respiration: CO2 fixation	phosphoribulokinase										0.122558
IESGEVLEYDR	cce_2257	Photosynthesis and respiration: CO2 fixation	beta-carbonic anhydrase, carboxysomal		0.090385	0.127135	0.165792	0.227138			0.258282		0.292809
LIGIDSQAR	cce_4280	Photosynthesis and respiration: CO2 fixation	carbon dioxide concentrating mechanism protein			0.147373	0.405905	0.00972047		0.342498	0.373499	0.447529	0.352278
LPEVTESDR	cce_4280	Photosynthesis and respiration: CO2 fixation	carbon dioxide concentrating mechanism protein				0.138276						0.355466
ETYEKLTADQQVPAQV	cce_0995	Photosynthesis and respiration: CO2 fixation	phosphoribulokinase	0.10351	0.111469	0.137656		0.405797		0.274106	0.440318		0.407168
GDVSEVQASVSAGIDAANRVNGGEVLSTHIIARPHENLEYVLPIR	cce_4283	Photosynthesis and respiration: CO2 fixation	carbon dioxide concentrating mechanism protein									0.0343876
MTPQPGVPPEEAGAAVAAESSTGTWTTVWTDNLTDLDRYKGR	cce_3166	Photosynthesis and respiration: CO2 fixation	ribulose bisphosphate carboxylase large subunit		0.033185		0.0306593			0.0562154		0.0535756
LIGIDSQARR	cce_4280	Photosynthesis and respiration: CO2 fixation	carbon dioxide concentrating mechanism protein						0.274963			0.205214
DMAERGHSYEDVLASINAR	cce_0995	Photosynthesis and respiration: CO2 fixation	phosphoribulokinase		0.141964	0.156498	0.14526	0.29862	0.248705	0.274828		0.335421
TGTKYYGEMTELLLQHK	cce_0995	Photosynthesis and respiration: CO2 fixation	phosphoribulokinase									0.993302
YTEAVEQFRESVNPPLRR	cce_4282	Photosynthesis and respiration: CO2 fixation	carbon dioxide concentrating mechanism protein		0.0724112			0.129619	0.157545		0.0954871
LIGVDPNAKR	cce_4280	Photosynthesis and respiration: CO2 fixation	carbon dioxide concentrating mechanism protein						0.346283		0.288969
EQRDAGEAESVIINQLQK	cce_4304	Photosynthesis and respiration: CO2 fixation	triosephosphate isomerase					0.0221506		0.0259679
NLAREGNDVIR	cce_3166	Photosynthesis and respiration: CO2 fixation	ribulose bisphosphate carboxylase large subunit		0.115997	0.119295	0.12564	0.631076		0.209899
EIGTPIVMHDFLTGGFTANTTLAK	cce_3166	Photosynthesis and respiration: CO2 fixation	ribulose bisphosphate carboxylase large subunit	0.0376651						0.642895
VLELIVQRPEDTPGEPSRITTTK	cce_4280	Photosynthesis and respiration: CO2 fixation	carbon dioxide concentrating mechanism protein						0.0929311
LVNDNYK	cce_2257	Photosynthesis and respiration: CO2 fixation	beta-carbonic anhydrase, carboxysomal					0.164129	0.286976
PHDNVVGVLPIDYSDQVETFR	cce_2433	Photosynthesis and respiration: CO2 fixation	carbon dioxide concentrating mechanism protein	0.0339146	0.0206478		0.0266351	0.0882815
NSVTSMSLSSNIVAQVR	cce_4280	Photosynthesis and respiration: CO2 fixation	carbon dioxide concentrating mechanism protein					0.163176
SLLSQGYSIGAEYANK	cce_4280	Photosynthesis and respiration: CO2 fixation	carbon dioxide concentrating mechanism protein					0.669036
RAEFAKEIGTPIVMHDFLTGGFTANTTLAK	cce_3166	Photosynthesis and respiration: CO2 fixation	ribulose bisphosphate carboxylase large subunit			0.0313716
MKTLPK	cce_3164	Photosynthesis and respiration: CO2 fixation	ribulose bisphosphate carboxylase small subunit			0.0544463
IPYDLDSQQVLGDGSK	cce_2959	Photosynthesis and respiration: Cytochrome b6/f complex	apocytochrome f component of cytochrome b6-f complex													0.0148069
LEIQAISDDITSK	cce_1383	Photosynthesis and respiration: Cytochrome b6/f complex	cytochrome b6	0.0383782	0.0510147	0.054779	0.0603246	0.141116	0.0956984	0.174581	0.105483	0.175937	0.206845	0.261605		0.0643883
VYQWFNDRLEIQAISDDITSK	cce_1383	Photosynthesis and respiration: Cytochrome b6/f complex	cytochrome b6	0.0224412	0.0302658	0.0427441	0.067534	0.14365	0.059671	0.0640585	0.0595473	0.0777399	0.0797598	0.0888944	0.0803069	0.0991845
AAEVEIPQSVLPDTVFK	cce_2959	Photosynthesis and respiration: Cytochrome b6/f complex	apocytochrome f component of cytochrome b6-f complex	0.028198	0.0277947	0.0273247	0.0377137	0.0622395	0.0789509	0.083988	0.0833935	0.0890128	0.0875026	0.105705	0.096519	0.257118
GGQSVGQATLTR	cce_1383	Photosynthesis and respiration: Cytochrome b6/f complex	cytochrome b6	0.0599556	0.35702		0.0693839	0.174531	0.225674	0.220474	0.23583	0.258128		0.30153	0.34251	0.304177
YQVHLGANR	cce_2959	Photosynthesis and respiration: Cytochrome b6/f complex	apocytochrome f component of cytochrome b6-f complex												0.0079903
KQGISGPL	cce_1383	Photosynthesis and respiration: Cytochrome b6/f complex	cytochrome b6									0.196687	0.22294		0.308246
AIEKKPDLSDPK	cce_1384	Photosynthesis and respiration: Cytochrome b6/f complex	cytochrome b6-f complex subunit 4									0.357331			0.435881
DTEVVLQSPGR	cce_2959	Photosynthesis and respiration: Cytochrome b6/f complex	apocytochrome f component of cytochrome b6-f complex						0.0653722	0.0491671			0.0894463
KPDLSDPK	cce_1384	Photosynthesis and respiration: Cytochrome b6/f complex	cytochrome b6-f complex subunit 4			0.307267		0.302782	0.412078
DALGNDIMASNFLATHNGGDR	cce_2958	Photosynthesis and respiration: Cytochrome b6/f complex	cytochrome b6-f complex Rieske iron-sulfur subunit, plastoquinol--plastocyanin reductase	0.300953		0.0240016
ESYDMYGIIYDGHPDLKR	cce_1762	Photosynthesis and respiration: NADH dehydrogenase	NADH dehydrogenase subunit J	0.0220642	0.0217645	0.0224958	0.0269474	0.0404573	0.0415151	0.0574194	0.0551717	0.0526619	0.0417265	0.0687613	0.0561147	0.0564826
VADIMAILGSIDIIMGSVDR	cce_4717	Photosynthesis and respiration: NADH dehydrogenase	NADH dehydrogenase subunit 7	0.0284513	0.0305502	0.0324036	0.0321148	0.119677	0.0513306	0.0627389	0.058218	0.0577947	0.0619852	0.0623554	0.0788018	0.06947
MESGKGELGIFIVGNNDVFPWR	cce_4717	Photosynthesis and respiration: NADH dehydrogenase	NADH dehydrogenase subunit 7	0.0318006	0.0319745	0.0387605	0.0327163	0.0388714	0.0502767	0.0499661	0.0541439	0.05731	0.0638619	0.0634253	0.0696633	0.0704963
ESYDMYGIIYDGHPDLK	cce_1762	Photosynthesis and respiration: NADH dehydrogenase	NADH dehydrogenase subunit J	0.0101183	0.0286887	0.0265246	0.0154779	0.0318813	0.0703707		0.0523697	0.0581609	0.0362393	0.300534	0.0659454	0.0757862
TPLDNFSGVKDYAIPFR	cce_0154	Photosynthesis and respiration: NADH dehydrogenase	type 2 NADH dehydrogenase					0.0275949						0.0996187		0.0860897
GELGIFIVGNNDVFPWR	cce_4717	Photosynthesis and respiration: NADH dehydrogenase	NADH dehydrogenase subunit 7		0.0309799	0.0329291	0.0236555	0.0430201	0.0634501	0.0760842	0.0716567	0.0764738	0.0823149	0.0910991	0.0991142	0.110825
KDYVSPDFYELQDAY	cce_1762	Photosynthesis and respiration: NADH dehydrogenase	NADH dehydrogenase subunit J	0.0316969	0.0664541	0.0478205	0.106841	0.0652071	0.0610224	0.0842167	0.105326	0.0677626	0.0724298	0.0812597	0.073235	0.121219
EMIYDLWEAASGMR	cce_4717	Photosynthesis and respiration: NADH dehydrogenase	NADH dehydrogenase subunit 7		0.0436987	0.0393007	0.0411287	0.0515906	0.0745227	0.0788591	0.0718042	0.0767001	0.101577	0.30741	0.126842	0.166062
IGSDLEHFVR	cce_4330	Photosynthesis and respiration: NADH dehydrogenase	NADH dehydrogenase subunit O	0.0720729	0.0939246	0.0839959	0.0990117	0.0729453		0.136789		0.185919	0.215012	0.0833697		0.189981
GEIIEMNDEYALIR	cce_1849	Photosynthesis and respiration: NADH dehydrogenase	NADH dehydrogenase subunit M	0.0969395	0.0956836	0.0354392	0.0550812	0.080226	0.0933325	0.468997	0.0976361	0.476753	0.13983	0.181583	0.210185	0.200483
GIPGGPYENLEAK	cce_4717	Photosynthesis and respiration: NADH dehydrogenase	NADH dehydrogenase subunit 7	0.138719	0.0421731	0.0552155	0.236896	0.301506	0.251775	0.140375	0.153539	0.129331	0.15577	0.176061	0.179511	0.209993
LVFKEDVIPAK	cce_2224	Photosynthesis and respiration: NADH dehydrogenase	NADH dehydrogenase subunit 1	0.0560207	0.0624881	0.0537547	0.0517211	0.0797272	0.100331	0.130282	0.151448	0.157211	0.177548	0.207876	0.214309	0.239924
YIGQGLSVTFDHMR	cce_2223	Photosynthesis and respiration: NADH dehydrogenase	NADH dehydrogenase subunit I	0.0810512	0.0977351	0.0892057	0.0951593	0.139715	0.16008	0.156831	0.190836	0.201845	0.356683	0.250973	0.358002	0.280326
VVVELGGER	cce_3395	Photosynthesis and respiration: NADH dehydrogenase	NADH dehydrogenase subunit N	0.084649	0.0928603			0.137373	0.16632	0.210741	0.153584	0.197332	0.214112			0.29006
AVSPILTGK	cce_1763	Photosynthesis and respiration: NADH dehydrogenase	NADH dehydrogenase subunit K	0.0960815	0.0907353	0.125606	0.113828	0.124177	0.191031	0.271564	0.219628	0.219321	0.257996	0.251446	0.334647	0.324601
LYEEMPDPK	cce_1763	Photosynthesis and respiration: NADH dehydrogenase	NADH dehydrogenase subunit K	0.0876319	0.0867377	0.0895144	0.139607	0.144078	0.164466	0.170363	0.263177	0.2707	0.326781	0.341342	0.339296	0.339092
GVMSPHDLPEGSQR	cce_2223	Photosynthesis and respiration: NADH dehydrogenase	NADH dehydrogenase subunit I	0.0925855	0.311042	0.0988824	0.0713393	0.121117	0.177249	0.217099	0.183801	0.20122	0.180078	0.264887	0.277464	0.346753
FYVPTPSVWLR	cce_1849	Photosynthesis and respiration: NADH dehydrogenase	NADH dehydrogenase subunit M	0.0646247	0.0822548	0.0930489	0.100961	0.110499	0.20165	0.236741	0.260754	0.263038	0.260976	0.302804	0.30665	0.393731
VTQDPMVTPLR	cce_2223	Photosynthesis and respiration: NADH dehydrogenase	NADH dehydrogenase subunit I	0.112933	0.0819327	0.0912879	0.0892111	0.157081	0.174069	0.24555	0.276454	0.276336	0.30633	0.187869	0.362634	0.417357
MFSILK	cce_2223	Photosynthesis and respiration: NADH dehydrogenase	NADH dehydrogenase subunit I										0.256736			0.442371
FGLVPR	cce_1763	Photosynthesis and respiration: NADH dehydrogenase	NADH dehydrogenase subunit K											0.332234		0.477297
YLATPTR	cce_1763	Photosynthesis and respiration: NADH dehydrogenase	NADH dehydrogenase subunit K	0.138585	0.134603	0.128933	0.17069	0.190402	0.262328	0.301936	0.336933	0.351843	0.36672	0.411308	0.305488	0.53072
WIEPTTDLFVVK	cce_0604	Photosynthesis and respiration: NADH dehydrogenase	NADH dehydrogenase subunit 4	0.350197	0.354246	0.349822	0.335899	0.571892	0.682912		0.579239	0.582493	0.707459	0.862737		0.735175
ELTEAIGMEVPPALASQK	cce_1763	Photosynthesis and respiration: NADH dehydrogenase	NADH dehydrogenase subunit K						0.00779752				0.0522046		0.0244082
VGGVAVDLPYGWIDK	cce_4717	Photosynthesis and respiration: NADH dehydrogenase	NADH dehydrogenase subunit 7								0.0717661		0.0878056	0.0546314	0.0836117
GSGVQWDLR	cce_4717	Photosynthesis and respiration: NADH dehydrogenase	NADH dehydrogenase subunit 7					0.106972		0.111524				0.112578	0.177839
QADLIITAGTITMK	cce_1763	Photosynthesis and respiration: NADH dehydrogenase	NADH dehydrogenase subunit K	0.102011	0.0783258	0.088374	0.0794235	0.123799	0.0599446	0.212309	0.133397	0.152788	0.222287	0.232834	0.245018
FPSYLFDSK	cce_1849	Photosynthesis and respiration: NADH dehydrogenase	NADH dehydrogenase subunit M		0.0754735	0.0708448	0.0683089	0.111055	0.153869	0.165892		0.222726	0.275475		0.362246
EFSLIFGGK	cce_0603	Photosynthesis and respiration: NADH dehydrogenase	NADH dehydrogenase subunit 5				0.170046		0.309761		0.326019		0.289466	0.352986	0.36482
MAPALVR	cce_1763	Photosynthesis and respiration: NADH dehydrogenase	NADH dehydrogenase subunit K										0.284909		0.414867
DEAINWGLSGPMLR	cce_4717	Photosynthesis and respiration: NADH dehydrogenase	NADH dehydrogenase subunit 7			0.0626892								0.00739578
EREMIYDLWEAASGMR	cce_4717	Photosynthesis and respiration: NADH dehydrogenase	NADH dehydrogenase subunit 7									0.0498175	0.0674173	0.0939058
LITNNPIFR	cce_4717	Photosynthesis and respiration: NADH dehydrogenase	NADH dehydrogenase subunit 7	0.0384481	0.0556226	0.0732317	0.0757563	0.115749	0.156222	0.167546	0.0812462		0.136473
VIMLELNR	cce_4717	Photosynthesis and respiration: NADH dehydrogenase	NADH dehydrogenase subunit 7				0.0523773						0.140719
ILMPEDWVGWPLRK	cce_1762	Photosynthesis and respiration: NADH dehydrogenase	NADH dehydrogenase subunit J									0.0316831
NIGQGAAVGPIYFVPPIAAYQLESLSPQSK	cce_3395	Photosynthesis and respiration: NADH dehydrogenase	NADH dehydrogenase subunit N						0.0235776		0.0239349
LIDAEPR	cce_4299	Photosynthesis and respiration: NADH dehydrogenase	NADH dehydrogenase subunit 4					0.0132136			0.0272206
VEGVGTITRDEAINWGLSGPMLR	cce_4717	Photosynthesis and respiration: NADH dehydrogenase	NADH dehydrogenase subunit 7							0.0176753
WDYAAGMFNEAITVNAPEQLADIEVPK	cce_4717	Photosynthesis and respiration: NADH dehydrogenase	NADH dehydrogenase subunit 7	0.00731643				0.0252639	0.0198142	0.0317655
DVAQTALEAR	cce_0154	Photosynthesis and respiration: NADH dehydrogenase	type 2 NADH dehydrogenase			0.260676		0.129158	0.214363
FPSYLFDSKGEIIEMNDEYALIR	cce_1849	Photosynthesis and respiration: NADH dehydrogenase	NADH dehydrogenase subunit M	0.0253041				0.0259273
DLDVLNGLMNPIR	cce_0604	Photosynthesis and respiration: NADH dehydrogenase	NADH dehydrogenase subunit 4				0.109921
KFDELVEAASGEELSDYNLR	cce_4330	Photosynthesis and respiration: NADH dehydrogenase	NADH dehydrogenase subunit O	0.00391727
GIPGGPYENLEAKR	cce_4717	Photosynthesis and respiration: NADH dehydrogenase	NADH dehydrogenase subunit 7	0.042985
LINNNYFR	cce_4717	Photosynthesis and respiration: NADH dehydrogenase	NADH dehydrogenase subunit 7	0.174121
VNYNGYSGSATGVNTNNFAESELEVVASK	cce_4325	Photosynthesis and respiration: Photosystem I	photosystem I reaction center subunit IV	0.00528429	0.0087348	0.00735752	0.00740033	0.014068	0.0196471	0.0171328	0.013793	0.0207573	0.0170506	0.0196385	0.0146959	0.0169008
FDKVNYNGYSGSATGVNTNNFAESELEVVASK	cce_4325	Photosynthesis and respiration: Photosystem I	photosystem I reaction center subunit IV	0.00647375	0.00742255	0.0093492	0.0564306	0.010406	0.00864845	0.051044	0.093478	0.0119824	0.0647325	0.0719573	0.0951232	0.0189113
IWYGIATAHDFETHDGMTEENLYQK	cce_0990	Photosynthesis and respiration: Photosystem I	photosystem I P700 chlorophyll a apoprotein subunit Ib	0.00897571	0.00835759	0.0255192	0.00848076	0.0152071	0.0181537	0.0223365	0.0200081	0.0211003	0.0228265	0.0224716	0.0284718	0.0248263
IYPSGEIQYLHPADGVFPEKVNEGR	cce_1341	Photosynthesis and respiration: Photosystem I	photosystem I reaction center subunit II	0.00909751	0.0104079	0.00922777	0.0118197	0.0137605	0.0209182	0.0220007	0.0215864	0.0260641	0.0305263	0.0242128	0.0275917	0.0253838
DEKDAEMQEVVINVPLAISK	cce_1290	Photosynthesis and respiration: Photosystem I	photosystem I reaction center subunit III	0.0042659	0.0109796	0.00606313	0.0140074	0.021781	0.0290794	0.0305316	0.0258928	0.0297839	0.0277413	0.0331369	0.0382596	0.0296575
DDPFVGHLSTPISDSGFTR	cce_3963	Photosynthesis and respiration: Photosystem I	photosystem I reaction center subunit XI		0.00844533	0.00996209	0.00772528	0.0121849	0.0319728		0.0372714	0.040475	0.0325031	0.0364796	0.0370578	0.034116
AYKDDPFVGHLSTPISDSGFTR	cce_3963	Photosynthesis and respiration: Photosystem I	photosystem I reaction center subunit XI	0.00960871	0.00822838	0.0132131	0.0125398	0.0179725	0.025278	0.0295054	0.0382129	0.0321433	0.0331025	0.0312688	0.035319	0.0406965
IYPSGEIQYLHPADGVFPEK	cce_1341	Photosynthesis and respiration: Photosystem I	photosystem I reaction center subunit II	0.0102666	0.0122931	0.0178021	0.0138143	0.0205719	0.0295296	0.0393725	0.0373334	0.0435995	0.0430037	0.0428967	0.0441256	0.0488474
QILIEPVFAQWIQAAHGK	cce_0990	Photosynthesis and respiration: Photosystem I	photosystem I P700 chlorophyll a apoprotein subunit Ib	0.0196818	0.0204932	0.0149821	0.0163883	0.0312758	0.035432	0.0504988	0.04082	0.048873	0.0471569	0.0500362	0.0531126	0.0512542
AFINNLPIYRK	cce_3963	Photosynthesis and respiration: Photosystem I	photosystem I reaction center subunit XI	0.00895814	0.0137112	0.014772	0.0193841	0.0271738	0.0306122	0.0534468	0.0572641	0.0789936	0.0662914	0.0760765	0.0710728	0.0625583
DAEMQEVVINVPLAISK	cce_1290	Photosynthesis and respiration: Photosystem I	photosystem I reaction center subunit III	0.00944507	0.0125949	0.0181952	0.0184446	0.0337081	0.0571173	0.0602524	0.0623821	0.066389	0.0654562	0.0672051	0.0683485	0.0750349
AFINNLPIYR	cce_3963	Photosynthesis and respiration: Photosystem I	photosystem I reaction center subunit XI	0.0181416	0.016834	0.0230764	0.0222217	0.0513608	0.0633016	0.0540581	0.0689404	0.0814882	0.0878302	0.0816723	0.101484	0.0975412
DYDPEANKDNVLAR	cce_0990	Photosynthesis and respiration: Photosystem I	photosystem I P700 chlorophyll a apoprotein subunit Ib	0.0221186	0.0222255	0.0208429	0.028518	0.0384258	0.0670214	0.069835	0.0863257	0.0814166	0.0692644	0.088336	0.0796593	0.11141
FSQDLAQDPTTRR	cce_0990	Photosynthesis and respiration: Photosystem I	photosystem I P700 chlorophyll a apoprotein subunit Ib	0.0277015	0.0243583	0.0383482	0.0275121	0.042069	0.0874665	0.0931251	0.101417	0.109245	0.105899	0.0997075	0.116515	0.118426
LTAKDEEIPVSPR	cce_1290	Photosynthesis and respiration: Photosystem I	photosystem I reaction center subunit III	0.0204283	0.0188641	0.0265629	0.021444	0.040801	0.0608882	0.0688394	0.079462	0.0810368	0.107421	0.0974423	0.247009	0.120745
DKPVALSIVQAR	cce_0990	Photosynthesis and respiration: Photosystem I	photosystem I P700 chlorophyll a apoprotein subunit Ib	0.0218402	0.0302063	0.0281418	0.0422722	0.0544904	0.0804993	0.0860261	0.0917739	0.11497	0.0955841	0.119983	0.104255	0.12611
AYLIAIRDEK	cce_1290	Photosynthesis and respiration: Photosystem I	photosystem I reaction center subunit III	0.0124992	0.0149462	0.0127575	0.0180158	0.055912		0.11107	0.10369	0.123551			0.119487	0.130492
AYLIAIR	cce_1290	Photosynthesis and respiration: Photosystem I	photosystem I reaction center subunit III		0.02029	0.0206758		0.0536213	0.102651	0.0612797	0.0992449	0.0938001	0.0989731	0.121869	0.148416	0.134303
IGDNPEPVTLK	cce_1341	Photosynthesis and respiration: Photosystem I	photosystem I reaction center subunit II	0.025749	0.0355135	0.0301892	0.0415434	0.0685439	0.0913409	0.0888898	0.106098	0.126179	0.105157	0.130663	0.124957	0.134879
VYLGAETTR	cce_1747	Photosynthesis and respiration: Photosystem I	photosystem I iron-sulfur center subunit VII	0.0270262	0.0388746	0.0319058	0.0517024	0.0551976	0.0786469	0.0999434	0.114558	0.104215	0.12953	0.117126	0.142686	0.156811
KIGDNPEPVTLK	cce_1341	Photosynthesis and respiration: Photosystem I	photosystem I reaction center subunit II	0.0324108	0.0345372	0.0477725	0.0486438	0.0745636	0.106924	0.11491	0.121951	0.123113	0.151102	0.148363	0.150689	0.168338
EILEAHK	cce_0989	Photosynthesis and respiration: Photosystem I	photosystem I P700 chlorophyll a apoprotein subunit Ia	0.032508		0.0421337	0.043917	0.0500868	0.0740046	0.0915023		0.137491		0.143933	0.106228	0.181735
AEIQEGLNTK	cce_2172	Photosynthesis and respiration: Photosystem I	photosystem I assembly protein				0.0900406				0.153779	0.179689	0.567677		0.235529	0.23306
FSQDLAQDPTTR	cce_0990	Photosynthesis and respiration: Photosystem I	photosystem I P700 chlorophyll a apoprotein subunit Ib	0.0316059	0.0227456	0.0359751	0.0386055	0.0612905	0.0701362	0.0783691	0.086075	0.102395	0.0702102	0.117086	0.125934	0.250604
IYPSGEIQYLHPADGVFPEKVNEGRDYNGK	cce_1341	Photosynthesis and respiration: Photosystem I	photosystem I reaction center subunit II												0.016477
GYWQELIESIVWAHNK	cce_0989	Photosynthesis and respiration: Photosystem I	photosystem I P700 chlorophyll a apoprotein subunit Ia												0.034255
EKVDPVVISAMTLIVDR	cce_1973	Photosynthesis and respiration: Photosystem I	photosystem I biogenesis protein									0.0760072			0.0741219
ALSIIQGR	cce_0989	Photosynthesis and respiration: Photosystem I	photosystem I P700 chlorophyll a apoprotein subunit Ia		0.0238649	0.0314786	0.0292098	0.0489127	0.104015	0.0892729	0.116716	0.117258	0.136255	0.149972	0.0967124
TTTWIWNLHADAHDFDSQTSDLEDVSR	cce_0989	Photosynthesis and respiration: Photosystem I	photosystem I P700 chlorophyll a apoprotein subunit Ia	0.00711562	0.00591308	0.00617645	0.00632051						0.0250503	0.0228521
FSNYEAWLSDPTAIK	cce_0989	Photosynthesis and respiration: Photosystem I	photosystem I P700 chlorophyll a apoprotein subunit Ia					0.0116192	0.0316368	0.0236255		0.0296304	0.0493991	0.0550966
SELGFR	cce_0989	Photosynthesis and respiration: Photosystem I	photosystem I P700 chlorophyll a apoprotein subunit Ia											0.110951
GDPQIGNLATPVNSSR	cce_3964	Photosynthesis and respiration: Photosystem I	photosystem I reaction centre subunit XI PsaL				0.178334							0.451505
AIETYEETLK	cce_4576	Photosynthesis and respiration: Photosystem I	photosystem I assembly protein										0.0922149
GLEVGLAHGYFLVGPEVVFGTNR	cce_3963	Photosynthesis and respiration: Photosystem I	photosystem I reaction center subunit XI							0.0393636	0.733392		0.245527
TEQVFEMPTGGAAIMNEGENLLYLSR	cce_1341	Photosynthesis and respiration: Photosystem I	photosystem I reaction center subunit II						0.0247202			0.0384251
GALDAR	cce_0990	Photosynthesis and respiration: Photosystem I	photosystem I P700 chlorophyll a apoprotein subunit Ib						0.101958
MLTGFAWPLAAFGEFTSGK	cce_1290	Photosynthesis and respiration: Photosystem I	photosystem I reaction center subunit III	0.0122414	0.0135099	0.362866
AIETYEETLKIDENNK	cce_4576	Photosynthesis and respiration: Photosystem I	photosystem I assembly protein	0.0288755
NLVGKTEPGFSSINSSIDFEGDFRVPSYR	cce_2572	Photosynthesis and respiration: Photosystem II	photosystem II manganese-stabilizing polypeptide, 33 kD extrinsic protein	0.0161315	0.0183987	0.0192145	0.0198347	0.0251542	0.0275459	0.0305785	0.0345037	0.0428165	0.0267537	0.0283523	0.0270121	0.0270555
AVDDLQSFLDLVPK	cce_0776	Photosynthesis and respiration: Photosystem II	photosystem II protein Q											0.0330203	0.00762766	0.0276172
VDQATGEIAGVFDSEQPSDTDLGAKEPVEVK	cce_2572	Photosynthesis and respiration: Photosystem II	photosystem II manganese-stabilizing polypeptide, 33 kD extrinsic protein	0.0160872	0.0158845	0.0205485	0.021263	0.0299429	0.0353582	0.0272034	0.0360986	0.0340256	0.0339116	0.0277544	0.0308455	0.0400797
PAILLHTEDGGK	cce_1308	Photosynthesis and respiration: Photosystem II	probable photosystem II stability/assembly factor									0.00845082	0.00369168		0.0217842	0.0485887
VIETLTTAIDLPNDADNKQQIQTLAR	cce_3633	Photosynthesis and respiration: Photosystem II	photosystem II 11 kD protein													0.0593456
VDQATGEIAGVFDSEQPSDTDLGAK	cce_2572	Photosynthesis and respiration: Photosystem II	photosystem II manganese-stabilizing polypeptide, 33 kD extrinsic protein	0.0184285	0.0263412	0.0265585	0.0326738	0.0503352	0.0651569	0.057964	0.0568729	0.0483688	0.0687289	0.0730459	0.0776254	0.066193
SDVTPSIEFFVGIAEELSNVR	cce_2792	Photosynthesis and respiration: Photosystem II	photosystem II 13 kD protein	0.0252762	0.0412643	0.0346787	0.18917	0.209811	0.081146	0.0850925	0.0836428	0.0904617	0.104004	0.11063	0.355214	0.105898
IIWGGDEGDELK	cce_2792	Photosynthesis and respiration: Photosystem II	photosystem II 13 kD protein													0.112045
VKDLFETSVNSFSVY	cce_0804	Photosynthesis and respiration: Photosystem II	photosystem II oxygen evolving complex protein PsbP, 23 kD extrinsic protein	0.0326339	0.0467469	0.0363065	0.0375946	0.0689617	0.0794824	0.086245	0.0978968	0.109973	0.104387	0.140616	0.197657	0.143852
SYTTQTYGDLR	cce_2792	Photosynthesis and respiration: Photosystem II	photosystem II 13 kD protein								0.105177					0.169791
IIWGGDEGDELKEVR	cce_2792	Photosynthesis and respiration: Photosystem II	photosystem II 13 kD protein	0.0407433	0.0401938	0.0381055			0.14691	0.116581		0.129525	0.136515			0.185846
ENFDVLK	cce_0776	Photosynthesis and respiration: Photosystem II	photosystem II protein Q			0.0416289		0.0834115	0.118859	0.122567			0.191015	0.174659	0.191473	0.206243
QEMSSLTR	cce_0776	Photosynthesis and respiration: Photosystem II	photosystem II protein Q	0.0403825	0.0398877	0.0466485	0.0460841	0.113881	0.146019	0.151325	0.171315	0.144319	0.155201	0.217229	0.230545	0.264408
YAQENGLGFSKA	cce_1599	Photosynthesis and respiration: Photosystem II	photosystem II 13 kD protein	0.0548355	0.0434019	0.0410599	0.0468935									0.265075
TWNALVEGAVGVAR	cce_1308	Photosynthesis and respiration: Photosystem II	probable photosystem II stability/assembly factor	0.0396903	0.0312658	0.0479474	0.075965	0.158407	0.205881	0.250715	0.185203	0.223625	0.250261	0.209077	0.304268	0.266793
AALFETTDGGDTWEER	cce_1308	Photosynthesis and respiration: Photosystem II	probable photosystem II stability/assembly factor	0.0446486	0.0535582	0.0413657	0.0974033	0.129818	0.187087	0.183847	0.227651	0.18076	0.253136	0.273482	0.304571	0.289263
RMPNFFETFPIVLTDADGIVR	cce_1837	Photosynthesis and respiration: Photosystem II	photosystem II CP47 protein, 47 kD chlorophyll-binding protein	0.117077	0.109491	0.124203	0.131334	0.222533	0.241832	0.300446	0.278878	0.257686	0.282612	0.356438	0.335113	0.326628
GSISLQVTK	cce_2572	Photosynthesis and respiration: Photosystem II	photosystem II manganese-stabilizing polypeptide, 33 kD extrinsic protein	0.0370714	0.0704903	0.0589696	0.0690406	0.167183	0.23706	0.24838	0.273977	0.225804		0.267625	0.241248	0.35763
TGAMDSGDGIAQEWLGHPVFK	cce_1837	Photosynthesis and respiration: Photosystem II	photosystem II CP47 protein, 47 kD chlorophyll-binding protein	0.128113	0.13322	0.129365	0.214954	0.227343	0.268559	0.290895	0.361795	0.345642	0.316948	0.315571	0.390375	0.366168
MPNFFETFPIVLTDADGIVR	cce_1837	Photosynthesis and respiration: Photosystem II	photosystem II CP47 protein, 47 kD chlorophyll-binding protein	0.120005	0.168194	0.250093	0.138373	0.243041	0.267506	0.298284	0.281828	0.290076	0.277429	0.288664	0.374366	0.366461
RVESNIAAGDSLSEAWSKIPEK	cce_1837	Photosynthesis and respiration: Photosystem II	photosystem II CP47 protein, 47 kD chlorophyll-binding protein	0.0836669	0.105891	0.0969566	0.132685	0.230914	0.237058	0.277928	0.243717		0.272511	0.283206	0.35147	0.374426
GATFLDPK	cce_2572	Photosynthesis and respiration: Photosystem II	photosystem II manganese-stabilizing polypeptide, 33 kD extrinsic protein	0.0638726	0.0614851	0.0739603	0.0851434	0.14406	0.210216	0.225642	0.225571	0.228686	0.263033	0.299779	0.316342	0.398779
QELPIIQDR	cce_1307	Photosynthesis and respiration: Photosystem II	photosystem II cytochrome b559 alpha subunit	0.0582869	0.0688097	0.0875522	0.069514			0.286227			0.322291	0.246054		0.406045
VESNIAAGDSLSEAWSK	cce_1837	Photosynthesis and respiration: Photosystem II	photosystem II CP47 protein, 47 kD chlorophyll-binding protein	0.0247543	0.100981	0.12258	0.130996			0.349617	0.359118	0.389973	0.388384		0.290416	0.430123
QGMFVLPFMAR	cce_1837	Photosynthesis and respiration: Photosystem II	photosystem II CP47 protein, 47 kD chlorophyll-binding protein	0.128977	0.151039	0.150236	0.157455	0.258404	0.320623	0.351266	0.380886	0.437874	0.406091	0.426441	0.632651	0.499785
MGANIGSAQGPTGLGK	cce_0659	Photosynthesis and respiration: Photosystem II	photosystem II CP43 protein, chlorophyll-binding protein CP43	0.288956	0.309301	0.274411	0.461482	0.542495	0.652443	0.619673	0.591553	0.647518	0.641868	0.780039	0.832154	0.658773
IDLNNEDVR	cce_2625	Photosynthesis and respiration: Photosystem II	photosystem II 12 kD extrinsic protein	0.242785				0.719764	0.563049		0.610313	0.574356		0.724222	0.752722	0.733173
SFTTMQTALNALAGYYTSYGSRPIPEK	cce_3633	Photosynthesis and respiration: Photosystem II	photosystem II 11 kD protein									0.526598	0.0984677		0.0901982
FINGKPTSVEAILIMNSQDEWDR	cce_1599	Photosynthesis and respiration: Photosystem II	photosystem II 13 kD protein	0.0346966	0.0336573	0.0396109	0.0427487	0.0623063	0.0570785	0.0802478	0.061696	0.07608	0.0667962	0.0782733	0.09783
YTTSLEQISGK	cce_2572	Photosynthesis and respiration: Photosystem II	photosystem II manganese-stabilizing polypeptide, 33 kD extrinsic protein	0.0610722	0.0684591	0.0739547	0.081306	0.185651	0.188879	0.184254	0.189159	0.211067	0.19203	0.192042	0.262611
TGAMDSGDGIAQEWLGHPVFKDKDGR	cce_1837	Photosynthesis and respiration: Photosystem II	photosystem II CP47 protein, 47 kD chlorophyll-binding protein	0.0715746	0.111282	0.0928591	0.122263	0.157441	0.160733	0.18213	0.163736	0.14072	0.15832	0.283071	0.304412
RVESNIAAGDSLSEAWSK	cce_1837	Photosynthesis and respiration: Photosystem II	photosystem II CP47 protein, 47 kD chlorophyll-binding protein	0.18417	0.17512	0.172903	0.17794	0.294336	0.375998	0.382071	0.381376	0.363771	0.387483	0.460983	0.466512
VHTVVLNDPGR	cce_1837	Photosynthesis and respiration: Photosystem II	photosystem II CP47 protein, 47 kD chlorophyll-binding protein												0.589035
LTTEYGQK	cce_2625	Photosynthesis and respiration: Photosystem II	photosystem II 12 kD extrinsic protein	0.258796	0.208809	0.251161	0.289387	0.529534	0.623438		0.639701	0.638166	0.661101		0.770316
DLESTGFAWWSGNAR	cce_0659	Photosynthesis and respiration: Photosystem II	photosystem II CP43 protein, chlorophyll-binding protein CP43		0.234968		0.323164	0.744147			0.500499	0.621093	0.677617		0.788441
NLSQALFTDLER	cce_0776	Photosynthesis and respiration: Photosystem II	photosystem II protein Q		0.147861									0.0157912
SLLPKDQKEAK	cce_0776	Photosynthesis and respiration: Photosystem II	photosystem II protein Q	0.0400823										0.0450882
GFYPNLAAK	cce_2625	Photosynthesis and respiration: Photosystem II	photosystem II 12 kD extrinsic protein	0.255924	0.148101			0.413129	0.595071		0.614182	0.654983	0.663042	0.710053
AYDFVSQELR	cce_0660	Photosynthesis and respiration: Photosystem II	photosystem II D2 protein		0.405922	0.471655	0.586847	0.745209			0.783674	0.819602		0.858047
MFMRKLK	cce_1308	Photosynthesis and respiration: Photosystem II	probable photosystem II stability/assembly factor											0.920556
GPNGLDLDK	cce_0659	Photosynthesis and respiration: Photosystem II	photosystem II CP43 protein, chlorophyll-binding protein CP43							0.0748083			0.0683248
AQLGEPFTFDR	cce_1837	Photosynthesis and respiration: Photosystem II	photosystem II CP47 protein, 47 kD chlorophyll-binding protein	0.18345	0.188579	0.170196	0.233865	0.332815			0.482998		0.445388
ETLGSDGVFR	cce_1837	Photosynthesis and respiration: Photosystem II	photosystem II CP47 protein, 47 kD chlorophyll-binding protein	0.223227	0.165964	0.155666	0.161694		0.463345		0.4747		0.464242
LAFYDYVGNSPAK	cce_1837	Photosynthesis and respiration: Photosystem II	photosystem II CP47 protein, 47 kD chlorophyll-binding protein	0.193538	0.199904	0.174218	0.238011	0.360378	0.429554		0.621697		0.468653
GPETLEEYSSFFGYDWK	cce_0659	Photosynthesis and respiration: Photosystem II	photosystem II CP43 protein, chlorophyll-binding protein CP43	0.123669	0.156825	0.131695	0.0822877	0.434377	0.468528			0.548664	0.515414
VIGTWADVLNR	cce_0267	Photosynthesis and respiration: Photosystem II	photosystem II D1 protein		0.765998	0.796142							0.93968
QELPIIQDRFEAK	cce_1307	Photosynthesis and respiration: Photosystem II	photosystem II cytochrome b559 alpha subunit	0.0604253	0.0561417		0.086676			0.203935	0.0634803	0.0458383
GIDRETEPVLAMPDLD	cce_0659	Photosynthesis and respiration: Photosystem II	photosystem II CP43 protein, chlorophyll-binding protein CP43									0.666162
TPEEIWVAGGSANLLVSPDNGETWKK	cce_1308	Photosynthesis and respiration: Photosystem II	probable photosystem II stability/assembly factor						0.777926			0.769412
VIGTWADVLNR	cce_3501	Photosynthesis and respiration: Photosystem II	photosystem II D1 protein									0.949953
QQIQTLAR	cce_3633	Photosynthesis and respiration: Photosystem II	photosystem II 11 kD protein		0.122654		0.183042	0.318625	0.366253		0.323198
LTTEYGQKIDLNNEDVR	cce_2625	Photosynthesis and respiration: Photosystem II	photosystem II 12 kD extrinsic protein								0.647638
FINGKPTSVEAILIMNSQDEWDRFMR	cce_1599	Photosynthesis and respiration: Photosystem II	photosystem II 13 kD protein							0.0364823
DVFAGIDPDLEEQVEWGLFAK	cce_1837	Photosynthesis and respiration: Photosystem II	photosystem II CP47 protein, 47 kD chlorophyll-binding protein							0.0682942
TGAMDSGDGIAQEWLGHPVFKDK	cce_1837	Photosynthesis and respiration: Photosystem II	photosystem II CP47 protein, 47 kD chlorophyll-binding protein	0.0951413						0.103672
YAQENGLGFSK	cce_1599	Photosynthesis and respiration: Photosystem II	photosystem II 13 kD protein		0.0599979	0.068456				0.21711
SFTTMQTALNALAGYYTSYGSR	cce_3633	Photosynthesis and respiration: Photosystem II	photosystem II 11 kD protein							0.467781
IDLNNEDVRGFR	cce_2625	Photosynthesis and respiration: Photosystem II	photosystem II 12 kD extrinsic protein			0.216377	0.304135		0.48417
GLATGYDNAVALPATADKEDYANVK	cce_2572	Photosynthesis and respiration: Photosystem II	photosystem II manganese-stabilizing polypeptide, 33 kD extrinsic protein	0.0336106		0.0311862	0.0303455
FVVTPPSSELNEGGDR	cce_2625	Photosynthesis and respiration: Photosystem II	photosystem II 12 kD extrinsic protein				0.201441
AWMAPQDQPHQNFVFPEEVLPR	cce_0660	Photosynthesis and respiration: Photosystem II	photosystem II D2 protein	0.271461	0.306629	0.31704	0.362511
GLATGYDNAVALPATADKEDYANVKQTPIGK	cce_2572	Photosynthesis and respiration: Photosystem II	photosystem II manganese-stabilizing polypeptide, 33 kD extrinsic protein			0.0287065
IIKYSPYDSVEEVLDIPGLSER	cce_2625	Photosynthesis and respiration: Photosystem II	photosystem II 12 kD extrinsic protein			0.524831
GRGLATGYDNAVALPATADKEDYANVK	cce_2572	Photosynthesis and respiration: Photosystem II	photosystem II manganese-stabilizing polypeptide, 33 kD extrinsic protein		0.0174373	0.590139
VDQATGEIAGVFDSEQPSDTDLGAKEPVEVKIR	cce_2572	Photosynthesis and respiration: Photosystem II	photosystem II manganese-stabilizing polypeptide, 33 kD extrinsic protein		0.015244
VSFTAVSFNGDEGWITGKPAILLHTEDGGK	cce_1308	Photosynthesis and respiration: Photosystem II	probable photosystem II stability/assembly factor		0.0171627
RMPNFFETFPIVLTDADGIVRADIPFR	cce_1837	Photosynthesis and respiration: Photosystem II	photosystem II CP47 protein, 47 kD chlorophyll-binding protein		0.104386
LTTEYGQKIDLNNEDVRGFR	cce_2625	Photosynthesis and respiration: Photosystem II	photosystem II 12 kD extrinsic protein		0.497653
NLVGKTEPGFSSINSSIDFEGDFR	cce_2572	Photosynthesis and respiration: Photosystem II	photosystem II manganese-stabilizing polypeptide, 33 kD extrinsic protein	0.0150986
LIDSEGEISVTPSSLK	cce_2792	Photosynthesis and respiration: Photosystem II	photosystem II 13 kD protein	0.0196897
YSPYDSVEEVLDIPGLSER	cce_2625	Photosynthesis and respiration: Photosystem II	photosystem II 12 kD extrinsic protein	0.484326
GEFLSTSQLDALSQMVAESNKR	cce_2651	Photosynthesis and respiration: Phycobilisome	phycocyanin beta subunit	0.0548789	0.0077453		0.0958572	0.0193927	0.20563		0.0235923	0.00931468		0.0127198	0.130647	0.00112286
VALQNAIR	cce_0920	Photosynthesis and respiration: Phycobilisome	phycobilisome core-membrane linker polypeptide					0.0661828	0.0871748	0.112026	0.0980386		0.100933			0.00619705
EYFRQDAEAQAIVTEYFDVLITEFKAPTPANK	cce_0920	Photosynthesis and respiration: Phycobilisome	phycobilisome core-membrane linker polypeptide				0.0162615		0.0157845		0.00698284	0.0120089	0.0102566	0.0141652	0.0230901	0.0150678
ALTSKADSLISGAANAVYQKFPYTTQMQGPNYAADQR	cce_2652	Photosynthesis and respiration: Phycobilisome	phycocyanin alpha subunit		0.00709819	0.00873926	0.0085795	0.0142895	0.0150073	0.0159356	0.0166019	0.0199482	0.021226	0.0200941	0.01472	0.0170139
ADSLISGAANAVYQKFPYTTQMQGPNYAADQR	cce_2652	Photosynthesis and respiration: Phycobilisome	phycocyanin alpha subunit	0.00911855	0.0168378	0.0120621	0.010018	0.0152916	0.0182524	0.0363426	0.0181016	0.0244251	0.0266764	0.0316841	0.0700624	0.0216
AYSQSISYLESQVKNGDISMKEFVR	cce_0920	Photosynthesis and respiration: Phycobilisome	phycobilisome core-membrane linker polypeptide													0.025465
KGFYALVDAMIDSKEYTEAFGEDTVPYER	cce_0920	Photosynthesis and respiration: Phycobilisome	phycobilisome core-membrane linker polypeptide			0.00939728				0.0191719	0.0216577	0.015705		0.0235876	0.0173618	0.0264344
YNQPLPDQHVYGSGNDPLEIQFGAIFPK	cce_0920	Photosynthesis and respiration: Phycobilisome	phycobilisome core-membrane linker polypeptide	0.00681378	0.00585641	0.00780872	0.00934632	0.0180128	0.0135724		0.0214234			0.0303225		0.0302717
QDAEAQAIVTEYFDVLITEFK	cce_0920	Photosynthesis and respiration: Phycobilisome	phycobilisome core-membrane linker polypeptide	0.00673263	0.00872111	0.0158607	0.0121148	0.0255651	0.0320869	0.0338865	0.0333017	0.0315059	0.0421852	0.0513871	0.039897	0.0436766
NWGMQQDLFNYSAPFRK	cce_0920	Photosynthesis and respiration: Phycobilisome	phycobilisome core-membrane linker polypeptide	0.0108018	0.0103479			0.0385676	0.0316547	0.0420165	0.0355751	0.0387544	0.0412932	0.0395442		0.0515483
ETYNSLGVPVGSTVQAIQAMK	cce_2909	Photosynthesis and respiration: Phycobilisome	allophycocyanin beta subunit	0.0318546	0.0233741	0.034118	0.0252678	0.03602	0.0427202	0.0510652	0.0466926	0.0525825	0.047039	0.0612942	0.0584305	0.0574616
DGATPNQQVFGGTLAFGNEDNR	cce_2654	Photosynthesis and respiration: Phycobilisome	phycocyanin associated linker protein	0.0108358	0.0117031	0.0171845	0.0124159	0.0412532	0.0449433	0.0502167	0.0559712	0.0563904	0.06168	0.058577	0.0633669	0.0582496
SYFESGTDRISVAALINANSPVIVK	cce_1944	Photosynthesis and respiration: Phycobilisome	phycobilisome core component	0.0123541	0.0386762	0.0313919	0.0271806	0.0246059	0.0432101	0.0322243	0.0385785	0.0434601	0.0483476	0.0370933	0.0406934	0.0679537
PQLYQTVPVSAISQAEQQDR	cce_0920	Photosynthesis and respiration: Phycobilisome	phycobilisome core-membrane linker polypeptide	0.00219366	0.0118294	0.0117446	0.0108816	0.0320695	0.0341946	0.0374313	0.0446795	0.0297887	0.0382147	0.0494294	0.0531908	0.0683694
IFTGGSPMAYLEKPPVEAPK	cce_0920	Photosynthesis and respiration: Phycobilisome	phycobilisome core-membrane linker polypeptide	0.0142653	0.0183805	0.0234362	0.0245685	0.0449529	0.059256	0.0517829	0.06022	0.0633448	0.0598577	0.0671977	0.228739	0.0715005
GLREIIER	cce_0920	Photosynthesis and respiration: Phycobilisome	phycobilisome core-membrane linker polypeptide		0.0195183	0.0265247	0.0362105	0.0561443	0.101745	0.0595327	0.128766	0.141586	0.121206	0.132924	0.176339	0.0719445
NWGMQQDLFNYSAPFR	cce_0920	Photosynthesis and respiration: Phycobilisome	phycobilisome core-membrane linker polypeptide	0.0075075	0.0290614	0.0503885	0.0266118	0.0813931	0.0651475	0.0806696	0.0788605	0.0724602	0.0630604	0.0681298	0.100179	0.0722783
MLGQSALVGSASNPSASR	cce_2655	Photosynthesis and respiration: Phycobilisome	phycocyanin associated linker protein			0.57585										0.0735805
SYFATGELRVR	cce_2909	Photosynthesis and respiration: Phycobilisome	allophycocyanin beta subunit	0.024599	0.0265246	0.0399675	0.0482213	0.068134	0.134997	0.13447	0.130918	0.124866	0.137315	0.16103	0.0827724	0.074479
AYSQSISYLESQVK	cce_0920	Photosynthesis and respiration: Phycobilisome	phycobilisome core-membrane linker polypeptide	0.0150988	0.0149386	0.0211803	0.0254836	0.0516647	0.0733016	0.0677532	0.0749375	0.0697333	0.0730072	0.0780751	0.0868237	0.0787975
IAETLTGSRETIVK	cce_2908	Photosynthesis and respiration: Phycobilisome	allophycocyanin alpha subunit	0.0379415	0.0086997	0.0244515	0.0521316	0.07301	0.0607	0.0831532	0.10226	0.109366	0.0884321	0.1075	0.329379	0.080744
KGFYALVDAMIDSK	cce_0920	Photosynthesis and respiration: Phycobilisome	phycobilisome core-membrane linker polypeptide	0.0182577						0.0980656		0.0614573		0.0492797	0.0568924	0.0824592
FVMKPGLSESEKGEIIR	cce_0920	Photosynthesis and respiration: Phycobilisome	phycobilisome core-membrane linker polypeptide	0.0153533	0.0185631	0.0264582	0.0234324	0.0173371	0.0632212	0.0521802	0.062757	0.0737549	0.0701658	0.0771863	0.0931356	0.0880663
LGNGEITVK	cce_0920	Photosynthesis and respiration: Phycobilisome	phycobilisome core-membrane linker polypeptide	0.0157824	0.0156217	0.0214422	0.0292922	0.0563834	0.0829348		0.083288		0.0870896			0.0904293
QEMNAYFDLASK	cce_0920	Photosynthesis and respiration: Phycobilisome	phycobilisome core-membrane linker polypeptide	0.0121998	0.018273	0.021819	0.0229317	0.0441715	0.059316	0.076484	0.076201	0.0722186	0.0862471	0.0982933	0.115988	0.0912492
ADSLISGAANAVYQK	cce_2652	Photosynthesis and respiration: Phycobilisome	phycocyanin alpha subunit	0.00964896	0.0162211	0.0283304	0.0199363	0.029585	0.0678621	0.0735197	0.0834045	0.0868167	0.0881413	0.0907433	0.111251	0.0917956
FVELGQVAANRTEPEIK	cce_0920	Photosynthesis and respiration: Phycobilisome	phycobilisome core-membrane linker polypeptide	0.0140798	0.0155326	0.0202712	0.0263932	0.0440848	0.0661709	0.0622349	0.0680568	0.0803708	0.0736591	0.0810461	0.091397	0.0922878
YVTYATFSGDGSVLEDR	cce_2651	Photosynthesis and respiration: Phycobilisome	phycocyanin beta subunit	0.027589	0.024837	0.0308269	0.0318581	0.0551339	0.066104	0.0714667	0.0742581	0.0851182	0.091277	0.165771	0.14474	0.0923175
VLGRDVYSEQEKIAWSIVVATK	cce_3208	Photosynthesis and respiration: Phycobilisome	phycobilisome rod-core linker polypeptide	0.0320767	0.0179091	0.0330535	0.0404588	0.0425361	0.0561062	0.0724351	0.0670741	0.0888573	0.0773045	0.0752575	0.0777384	0.100281
GYANSDRAQLEGNTVR	cce_2654	Photosynthesis and respiration: Phycobilisome	phycocyanin associated linker protein	0.0144965	0.0116559	0.0339368	0.0342887	0.057994	0.0672086	0.10332	0.0854024	0.0858159	0.0822526	0.112776	0.108808	0.10072
DQGELPFNIK	cce_3208	Photosynthesis and respiration: Phycobilisome	phycobilisome rod-core linker polypeptide		0.0219198	0.0438416	0.0617158	0.126589		0.058783	0.158982	0.199942	0.211491		0.256412	0.101293
RFPTLPAANFPNTER	cce_0920	Photosynthesis and respiration: Phycobilisome	phycobilisome core-membrane linker polypeptide	0.0268773	0.0210719	0.0270321	0.0336828	0.046169	0.0577184	0.0833552	0.0771345	0.0854004	0.0925315	0.103848	0.105356	0.101516
MKTPLTEAVAAADSQGR	cce_2652	Photosynthesis and respiration: Phycobilisome	phycocyanin alpha subunit	0.0174498	0.0183374	0.0324044	0.0352447	0.0977799	0.0989475	0.0777767	0.0794132	0.0857867	0.0939237	0.0986081	0.107866	0.101632
ISVAALINANSPVIVK	cce_1944	Photosynthesis and respiration: Phycobilisome	phycobilisome core component	0.0180778		0.0168126	0.0185816	0.047052	0.0705288	0.0530274	0.0759325	0.0792303	0.0925101	0.101647	0.0978315	0.101866
EAALEIVNDR	cce_2651	Photosynthesis and respiration: Phycobilisome	phycocyanin beta subunit	0.0131214	0.01767	0.0375219	0.0171243	0.068051	0.0956054	0.0951544	0.0840448	0.110494	0.116071	0.136847	0.108554	0.102251
ETYVALGVPGASVANGVQK	cce_2651	Photosynthesis and respiration: Phycobilisome	phycocyanin beta subunit	0.0175458	0.019969	0.0261964	0.0389061	0.0669618	0.0867265	0.0843504	0.100664	0.0932061	0.0942296	0.118881	0.0924935	0.102852
GEFPGSLGAK	cce_0920	Photosynthesis and respiration: Phycobilisome	phycobilisome core-membrane linker polypeptide							0.0893295	0.0778926	0.0799463	0.0706353		0.0674676	0.106015
DQGELPFNIKSPR	cce_3208	Photosynthesis and respiration: Phycobilisome	phycobilisome rod-core linker polypeptide	0.0653091	0.060015		0.0459853	0.061821	0.0729497	0.119175	0.0898214	0.122246	0.124874			0.107129
ETYNSLGVPIAPTVR	cce_1944	Photosynthesis and respiration: Phycobilisome	phycobilisome core component	0.0207851	0.0305962	0.0349586		0.0578399	0.0718019	0.0870361	0.0956732	0.0769588	0.0888906	0.0934671	0.0853254	0.107216
SLGTPIEAVAQSVR	cce_2908	Photosynthesis and respiration: Phycobilisome	allophycocyanin alpha subunit	0.125618	0.11795	0.0279717	0.0315907	0.0667748	0.0739394	0.0787398	0.0837326	0.0931667	0.0977799	0.213167	0.121553	0.113768
SYFATGELR	cce_2909	Photosynthesis and respiration: Phycobilisome	allophycocyanin beta subunit	0.0168247	0.0160384	0.025044	0.0264458	0.0572711	0.084482	0.0734133	0.0928296	0.101297	0.101948	0.116834	0.123668	0.117647
GFYALVDAMIDSK	cce_0920	Photosynthesis and respiration: Phycobilisome	phycobilisome core-membrane linker polypeptide	0.0179145	0.0220273	0.0271004	0.0231355	0.0807414	0.0849502	0.114632	0.0836346	0.0936922	0.10757	0.134192	0.399224	0.119633
YLDGAAMDK	cce_2909	Photosynthesis and respiration: Phycobilisome	allophycocyanin beta subunit	0.0172487	0.0140431	0.0180906	0.0227724	0.0408496	0.0703947	0.0772314	0.0779813	0.107391	0.0878937	0.212261	0.107827	0.120714
DMSWFLR	cce_0920	Photosynthesis and respiration: Phycobilisome	phycobilisome core-membrane linker polypeptide			0.0325271	0.033533	0.0614043	0.118544	0.101844	0.0945334	0.102363	0.166587	0.182348	0.212361	0.121296
YSTYAMLAGDPSILDER	cce_2909	Photosynthesis and respiration: Phycobilisome	allophycocyanin beta subunit	0.010825	0.00613362		0.0216053							0.0181228		0.121409
FVELGQVAANR	cce_0920	Photosynthesis and respiration: Phycobilisome	phycobilisome core-membrane linker polypeptide	0.0195479	0.0221057	0.0327465	0.0383062	0.0821723	0.115368	0.133208	0.109813	0.122713	0.105817	0.11053	0.11498	0.126513
NYDLTGR	cce_1944	Photosynthesis and respiration: Phycobilisome	phycobilisome core component	0.0224619	0.0291322		0.0445343	0.0606213	0.0815124	0.0817642		0.13355		0.130814		0.129597
FPTLPAANFPNTER	cce_0920	Photosynthesis and respiration: Phycobilisome	phycobilisome core-membrane linker polypeptide	0.0247886	0.0314171	0.0271849	0.0263221	0.0552458	0.0555511	0.0768251	0.0813599	0.079292	0.0904895	0.117736	0.116126	0.130826
GILGFPQIVWQNEIRR	cce_3208	Photosynthesis and respiration: Phycobilisome	phycobilisome rod-core linker polypeptide	0.0152878	0.0310296	0.0433314	0.0473052	0.0792325	0.108252	0.120785	0.140389	0.145692	0.145816	0.153973	0.124403	0.15175
MKEAALEIVNDR	cce_2651	Photosynthesis and respiration: Phycobilisome	phycocyanin beta subunit	0.0660009	0.0364021	0.0367151	0.0401239	0.0746907	0.102619	0.103285	0.107965	0.117739	0.150102	0.113269	0.136392	0.152401
QASASLEAAK	cce_2652	Photosynthesis and respiration: Phycobilisome	phycocyanin alpha subunit	0.0150434	0.0179373	0.0357389	0.0352891	0.0739157	0.1062	0.0850902	0.374315	0.172626	0.108688	0.155007	0.10771	0.154342
YNQILATQGIR	cce_0920	Photosynthesis and respiration: Phycobilisome	phycobilisome core-membrane linker polypeptide	0.017169	0.0212123	0.0259017	0.0236941	0.0660209	0.0972348	0.0983889	0.0967443	0.0894964	0.129304	0.135583	0.126715	0.158106
DIGYYLR	cce_2652	Photosynthesis and respiration: Phycobilisome	phycocyanin alpha subunit	0.0206454	0.0256695	0.0535277		0.107349	0.149644	0.156751	0.168836	0.190945	0.132935	0.135242	0.11829	0.162636
FRQASASLEAAK	cce_2652	Photosynthesis and respiration: Phycobilisome	phycocyanin alpha subunit	0.00579754	0.0260677	0.0417019	0.0299447	0.0742494	0.0766164	0.074925	0.122598	0.144416	0.105159	0.150079	0.112086	0.162752
TIELNYK	cce_2654	Photosynthesis and respiration: Phycobilisome	phycocyanin associated linker protein	0.0250998	0.0305069	0.04874	0.0592555	0.100978	0.130185	0.152534	0.127808	0.1295		0.16474	0.162814	0.166068
DMEIILR	cce_2651	Photosynthesis and respiration: Phycobilisome	phycocyanin beta subunit	0.0228836	0.0278809	0.0478605	0.0563424	0.0882681	0.133027	0.134261	0.145392	0.227229	0.163631	0.307594	0.17081	0.168004
DMDYYLR	cce_1944	Photosynthesis and respiration: Phycobilisome	phycobilisome core component	0.0178462	0.0216669	0.0313937		0.0795953					0.124533		0.131823	0.168367
ASGGSSLAR	cce_0920	Photosynthesis and respiration: Phycobilisome	phycobilisome core-membrane linker polypeptide			0.0494911		0.0859346	0.155595		0.139029			0.137478		0.170753
FLSSTEIQTAFGR	cce_2652	Photosynthesis and respiration: Phycobilisome	phycocyanin alpha subunit	0.0179521	0.0192408	0.0273608	0.0391815	0.0494635	0.0434813	0.0534249	0.0749166	0.0816397	0.0726088	0.0872295	0.0905278	0.175298
ALIVPYK	cce_2654	Photosynthesis and respiration: Phycobilisome	phycocyanin associated linker protein	0.0279929	0.0324413	0.0553971	0.0522516	0.0976114	0.153087	0.133932	0.154598	0.184641	0.183957	0.201003	0.195186	0.183972
AQLEGNTVR	cce_2654	Photosynthesis and respiration: Phycobilisome	phycocyanin associated linker protein	0.0340821	0.0393214	0.0588974	0.0485186	0.117462	0.137299	0.152686	0.142988	0.153225	0.161228	0.186883	0.166308	0.184804
TQRELQNTFFTK	cce_2911	Photosynthesis and respiration: Phycobilisome	phycobilisome LC linker polypeptide	0.0339475	0.0401147	0.0548025	0.0536346	0.37118	0.138557	0.15586	0.148535	0.172745	0.157491		0.17985	0.197831
GILGFPQIVWQNEIR	cce_3208	Photosynthesis and respiration: Phycobilisome	phycobilisome rod-core linker polypeptide	0.0224657	0.0262575	0.0306413	0.0375109	0.0715133	0.0965458	0.116718	0.131559	0.136714	0.272915	0.253579	0.158916	0.234455
AGDPANYLATAR	cce_3208	Photosynthesis and respiration: Phycobilisome	phycobilisome rod-core linker polypeptide	0.057662	0.0565034	0.0457515	0.215709	0.129263	0.152483	0.546183	0.206843	0.208168	0.215574	0.21096	0.256569	0.258914
VLGRDVYSEQEK	cce_3208	Photosynthesis and respiration: Phycobilisome	phycobilisome rod-core linker polypeptide		0.0371396	0.0504368	0.0541353	0.0996945	0.170751	0.170096	0.193326	0.215219	0.219754	0.239551	0.255095	0.259136
TPLTEAVAAADSQGR	cce_2652	Photosynthesis and respiration: Phycobilisome	phycocyanin alpha subunit	0.018183	0.0216629	0.087759	0.0521816	0.0900447	0.402827	0.130381	0.122913	0.180001	0.139034	0.414683	0.108204	0.282039
TFQLYR	cce_2653	Photosynthesis and respiration: Phycobilisome	phycocyanin associated linker protein	0.0538032	0.0566465	0.0803737		0.0929626	0.231575	0.173533	0.24235	0.361205	0.129696	0.320764	0.240006	0.291901
IAETLTGSR	cce_2908	Photosynthesis and respiration: Phycobilisome	allophycocyanin alpha subunit	0.0343809	0.0279713	0.0336721	0.0402903	0.0862027	0.114804	0.113898	0.0971918	0.336387	0.129956	0.143077	0.165713	0.295463
LVPYDNWFR	cce_2911	Photosynthesis and respiration: Phycobilisome	phycobilisome LC linker polypeptide	0.0563041	0.246789	0.0830524	0.0939384	0.176155	0.223023	0.191432	0.192167	0.204357	0.243928	0.236563	0.257731	0.300469
GIQAFLSTGEQR	cce_3571	Photosynthesis and respiration: Phycobilisome	allophycocyanin-B	0.0295023	0.0253399				0.190603	0.199834	0.212697	0.234478	0.266269	0.28626	0.296536	0.303538
EVTAGLVGADAGK	cce_2909	Photosynthesis and respiration: Phycobilisome	allophycocyanin beta subunit	0.0264186	0.0171098	0.0242576	0.0269866	0.0781199	0.130082	0.129452	0.0767657	0.0755207	0.0997724	0.124153	0.125711	0.303889
ELQNTFFTK	cce_2911	Photosynthesis and respiration: Phycobilisome	phycobilisome LC linker polypeptide	0.0538273	0.061144	0.0740498	0.0793047	0.176108	0.00379665		0.195083	0.231208	0.234677	0.304498	0.297065	0.316289
FIELNYK	cce_2653	Photosynthesis and respiration: Phycobilisome	phycocyanin associated linker protein	0.0456221	0.0559782	0.0975651	0.0839738	0.182738	0.274641	0.287292	0.254264	0.369897	0.319731	0.329082	0.225028	0.322047
TSLTAAQR	cce_2653	Photosynthesis and respiration: Phycobilisome	phycocyanin associated linker protein	0.0687855	0.0560505	0.12957	0.149397	0.21766	0.250566	0.27721	0.285588			0.346584	0.390289	0.33222
SVVSQVILK	cce_3571	Photosynthesis and respiration: Phycobilisome	allophycocyanin-B						0.192091	0.232341					0.30698	0.353523
VFVYEVTGLR	cce_2655	Photosynthesis and respiration: Phycobilisome	phycocyanin associated linker protein	0.0643703	0.0731005	0.122099	0.129598	0.250638	0.0693697	0.280487	0.252577	0.297201	0.307449	0.464049	0.41542	0.368486
IAETLAENEKK	cce_3571	Photosynthesis and respiration: Phycobilisome	allophycocyanin-B	0.0661515	0.0677496	0.118889	0.124387	0.18502	0.251078	0.214524	0.264367	0.294373	0.305951	0.345646	0.373352	0.538976
TELNELVTYFQSGQK	cce_0920	Photosynthesis and respiration: Phycobilisome	phycobilisome core-membrane linker polypeptide	0.00983085	0.0112137	0.011689										0.700443
YASYALVAGDPTVLDER	cce_1944	Photosynthesis and respiration: Phycobilisome	phycobilisome core component			0.0208921									0.0195181
FVELGQVAANRTEPEIKFR	cce_0920	Photosynthesis and respiration: Phycobilisome	phycobilisome core-membrane linker polypeptide	0.00892036	0.0141483	0.0131924	0.0251814	0.0377501		0.0445327	0.0487138	0.0370181	0.0516316	0.0429747	0.051421
EIQKYNQILATQGIR	cce_0920	Photosynthesis and respiration: Phycobilisome	phycobilisome core-membrane linker polypeptide	0.0108813						0.0447115	0.0253644	0.0273847		0.0565753	0.0514731
QAGDRLFQK	cce_2908	Photosynthesis and respiration: Phycobilisome	allophycocyanin alpha subunit	0.0102267		0.0148321	0.035076	0.0731457	0.0482692	0.157816					0.0675461
APLTQKEIQK	cce_0920	Photosynthesis and respiration: Phycobilisome	phycobilisome core-membrane linker polypeptide								0.0687462			0.0884937	0.0949486
SVAKSELYK	cce_2654	Photosynthesis and respiration: Phycobilisome	phycocyanin associated linker protein				0.0391801								0.138517
NAVSLIEPFVNHFVPK	cce_2656	Photosynthesis and respiration: Phycobilisome	phycocyanin alpha phycocyanobilin lyase					0.073752	0.129571	0.101806	0.120725	0.134614	0.175161		0.163251
GLLLSNTFVTSFYEK	cce_3208	Photosynthesis and respiration: Phycobilisome	phycobilisome rod-core linker polypeptide								0.250315		0.131969		0.22213
IAETLAENEK	cce_3571	Photosynthesis and respiration: Phycobilisome	allophycocyanin-B	0.0366694							0.173178	0.277663		0.279561	0.254653
LIQEVAR	cce_2653	Photosynthesis and respiration: Phycobilisome	phycocyanin associated linker protein	0.0232365									0.283061	0.401942	0.266137
TFDLSPSWYVEALK	cce_2652	Photosynthesis and respiration: Phycobilisome	phycocyanin alpha subunit			0.0146639					0.0456628			0.00444973	0.780303
IAETLTGSRETIVKQAGDR	cce_2908	Photosynthesis and respiration: Phycobilisome	allophycocyanin alpha subunit		0.0129725	0.0192098	0.0321597	0.0595027	0.0684093	0.0496544	0.0578777	0.0264162		0.0275397
LITYGIVSGDVTPIEEIGLVGVREMYK	cce_2908	Photosynthesis and respiration: Phycobilisome	allophycocyanin alpha subunit	0.00649287	0.00867041	0.0111561	0.0112125	0.0240338				0.028721		0.0413866
SELYKEKFFYNNFQTR	cce_2654	Photosynthesis and respiration: Phycobilisome	phycocyanin associated linker protein	0.00474747		0.0231543	0.0239638	0.0504885	0.0454912		0.041395			0.0597732
ETIVKQAGDRLFQK	cce_2908	Photosynthesis and respiration: Phycobilisome	allophycocyanin alpha subunit	0.0161411		0.0231922	0.0260094	0.0490216	0.0387205	0.0486839	0.068628	0.0832882	0.0758289	0.106187
VIELGTK	cce_0920	Photosynthesis and respiration: Phycobilisome	phycobilisome core-membrane linker polypeptide		0.0241646	0.0227357								0.132053
DMDYYLR	cce_2908	Photosynthesis and respiration: Phycobilisome	allophycocyanin alpha subunit		0.0202682		0.038518		0.118396	0.106201	0.103451	0.139496	0.0737065	0.140677
LYRGYANSDR	cce_2654	Photosynthesis and respiration: Phycobilisome	phycocyanin associated linker protein	0.0145289	0.0207546	0.027158	0.0354767	0.0526553		0.107581	0.114556	0.116894		0.181542
LQQINR	cce_2653	Photosynthesis and respiration: Phycobilisome	phycocyanin associated linker protein		0.057896	0.0803005							0.260215	0.27022
YLDGAAMDKLK	cce_2909	Photosynthesis and respiration: Phycobilisome	allophycocyanin beta subunit	0.171308						0.0879915		0.0876552		0.719179
LGTSAFEETSPVELRPDWRK	cce_2654	Photosynthesis and respiration: Phycobilisome	phycocyanin associated linker protein			0.0124817							0.00220109
ASGGSSLARPQLYQTVPVSAISQAEQQDR	cce_0920	Photosynthesis and respiration: Phycobilisome	phycobilisome core-membrane linker polypeptide	0.00533714	0.00541308	0.00910121			0.0198397				0.0098026
GFIGAMVNSMEYLQLFGEDTVPYR	cce_0920	Photosynthesis and respiration: Phycobilisome	phycobilisome core-membrane linker polypeptide					0.0197263	0.0266366			0.0306119	0.0419302
ELVVPSFEPVVK	cce_0920	Photosynthesis and respiration: Phycobilisome	phycobilisome core-membrane linker polypeptide						0.0974832			0.105456	0.0533069
VFVYEVTGLRQNDTNDKNSYPVR	cce_2655	Photosynthesis and respiration: Phycobilisome	phycocyanin associated linker protein	0.0184144	0.0173351	0.0374921	0.015599	0.038005	0.0476072	0.0285525	0.0635177	0.0239639	0.059356
EMYKSLGTPIEAVAQSVR	cce_2908	Photosynthesis and respiration: Phycobilisome	allophycocyanin alpha subunit	0.0325242	0.0286964	0.0320896	0.0358742	0.0571927		0.0635149			0.0773485
MRDAVTTLIR	cce_1944	Photosynthesis and respiration: Phycobilisome	phycobilisome core component	0.0406951				0.135208				0.0594172	0.0794026
LNNELPGSSNGASVK	cce_0920	Photosynthesis and respiration: Phycobilisome	phycobilisome core-membrane linker polypeptide										0.829663
QEMNAYFDLASKK	cce_0920	Photosynthesis and respiration: Phycobilisome	phycobilisome core-membrane linker polypeptide	0.0116856	0.00916741					0.0184011		0.0441058
SELYKEK	cce_2654	Photosynthesis and respiration: Phycobilisome	phycocyanin associated linker protein	0.0145085	0.0151569		0.0265831	0.0326155			0.00568396	0.0597287
LGFEPFVNMAPVELR	cce_2653	Photosynthesis and respiration: Phycobilisome	phycocyanin associated linker protein								0.0135687
KELAMAGATQTAQPGATTYVESGGGGGGLFGGLR	cce_0920	Photosynthesis and respiration: Phycobilisome	phycobilisome core-membrane linker polypeptide								0.0225283
QDAEAQAIVTEYFDVLITEFKAPTPANK	cce_0920	Photosynthesis and respiration: Phycobilisome	phycobilisome core-membrane linker polypeptide	0.00928							0.0398571
DGATPNQQVFGGTLAFGNEDNRTYR	cce_2654	Photosynthesis and respiration: Phycobilisome	phycocyanin associated linker protein						0.0170997	0.0325165	0.0464529
LATELGQNGSSAVVGPSGANDGWAYRPSK	cce_2654	Photosynthesis and respiration: Phycobilisome	phycocyanin associated linker protein	0.00745462						0.0197029
MKTPLTEAVAAADSQGRFLSSTEIQTAFGR	cce_2652	Photosynthesis and respiration: Phycobilisome	phycocyanin alpha subunit		0.00547659	0.00746768	0.00792632	0.0148851	0.0161536	0.0197051
TFDLSPSWYVEALKYIK	cce_2652	Photosynthesis and respiration: Phycobilisome	phycocyanin alpha subunit					0.33433	0.0297932
MQDAITSVINSADVQGKYLDGAAMDKLK	cce_2909	Photosynthesis and respiration: Phycobilisome	allophycocyanin beta subunit	0.0065101	0.00683452		0.00878574	0.0126332
SLGTPIEAVAQSVREMK	cce_2908	Photosynthesis and respiration: Phycobilisome	allophycocyanin alpha subunit			0.0263614		0.0494523
GEFLSTSQLDALSQMVAESNK	cce_2651	Photosynthesis and respiration: Phycobilisome	phycocyanin beta subunit				0.00231
VVSQADARGEFLSTSQLDALSQMVAESNKR	cce_2651	Photosynthesis and respiration: Phycobilisome	phycocyanin beta subunit				0.00759363
IFTGGSPMAYLEKPPVEAPKK	cce_0920	Photosynthesis and respiration: Phycobilisome	phycobilisome core-membrane linker polypeptide				0.00920095
APLTQKEIQKYNQILATQGIR	cce_0920	Photosynthesis and respiration: Phycobilisome	phycobilisome core-membrane linker polypeptide	0.00624645			0.0101364
DLAPYIVQAEFTGLESK	cce_0920	Photosynthesis and respiration: Phycobilisome	phycobilisome core-membrane linker polypeptide			0.0185501	0.0118901
WDREPFLESQLR	cce_3208	Photosynthesis and respiration: Phycobilisome	phycobilisome rod-core linker polypeptide				0.0138996
QIFERDLAPYIVQAEFTGLESK	cce_0920	Photosynthesis and respiration: Phycobilisome	phycobilisome core-membrane linker polypeptide				0.0156472
MQDAITSVINSADVQGKYLDGAAMDK	cce_2909	Photosynthesis and respiration: Phycobilisome	allophycocyanin beta subunit		0.012449		0.0234931
IAETLAENEKKIVDQAQK	cce_3571	Photosynthesis and respiration: Phycobilisome	allophycocyanin-B		0.0211969	0.0659337	0.065971
YIKANHGLSGDPAVEANSYIDYAINALS	cce_2652	Photosynthesis and respiration: Phycobilisome	phycocyanin alpha subunit	0.0103879	0.00595605	0.00829359
ANHGLSGDPAVEANSYIDYAINALS	cce_2652	Photosynthesis and respiration: Phycobilisome	phycocyanin alpha subunit	0.00785939	0.0114325	0.0148356
LITYGIVSGDVTPIEEIGLVGVR	cce_2908	Photosynthesis and respiration: Phycobilisome	allophycocyanin alpha subunit	0.00985503	0.0103767
LGTSAFEETSPVELRPDWR	cce_2654	Photosynthesis and respiration: Phycobilisome	phycocyanin associated linker protein	0.0127402	0.0104908
ALTSKADSLISGAANAVYQK	cce_2652	Photosynthesis and respiration: Phycobilisome	phycocyanin alpha subunit	0.0118011	0.0127631
APYDESEFAYHLDLYQTQGFDADIDSYIDSGEYQENFGENIVPYYR	cce_2654	Photosynthesis and respiration: Phycobilisome	phycocyanin associated linker protein		0.0481174
TELNELVTYFQSGQKR	cce_0920	Photosynthesis and respiration: Phycobilisome	phycobilisome core-membrane linker polypeptide	0.015002
ADDELRYPSSGELK	cce_3571	Photosynthesis and respiration: Phycobilisome	allophycocyanin-B	0.169757
EAVLAFTANR	cce_1977	Photosynthesis and respiration: Respiratory terminal oxidases	cytochrome c oxidase subunit II	0.257241	0.27069	0.249965	0.273085	0.1989	0.205571	0.372249	0.385692	0.398521	0.415545	0.359573		0.533138
LKQDAIPGR	cce_1977	Photosynthesis and respiration: Respiratory terminal oxidases	cytochrome c oxidase subunit II		0.153567										0.315477
MLSEEAIIAQVTK	cce_0589	Photosynthesis and respiration: Soluble electron carriers	cytochrome c family protein	0.0088236	0.00626647	0.0070462	0.0867883	0.0100597	0.0579787	0.0218726	0.018469	0.0194251	0.0207775	0.023647	0.0207627	0.0348822
AAMPAFLGR	cce_0589	Photosynthesis and respiration: Soluble electron carriers	cytochrome c family protein	0.0128277	0.0100473	0.0254649	0.0102673	0.0187024	0.0327461	0.0334159	0.029444	0.0329312	0.0255456		0.0494881	0.0494105
ETVNPFYAAYPDILQK	cce_0953	Photosynthesis and respiration: Soluble electron carriers	pyruvate oxidoreductase		0.0311706	0.0328153	0.0332465	0.0220803	0.0369957	0.0349374	0.0610195	0.0560888	0.0683568	0.0536843	0.0628088	0.0699171
MGSDSGMLAFQPEKIEISPGDTVK	cce_0590	Photosynthesis and respiration: Soluble electron carriers	plastocyanin	0.0467434	0.0630403	0.0719341	0.0786197	0.0774071	0.116448	0.0910027	0.108167	0.132813	0.140392	0.139289	0.147294	0.124897
LYRPFAAEK	cce_0953	Photosynthesis and respiration: Soluble electron carriers	pyruvate oxidoreductase													0.133294
MGSDSGMLAFQPEK	cce_0590	Photosynthesis and respiration: Soluble electron carriers	plastocyanin	0.0459706	0.0590092		0.225789		0.131578			0.128357			0.197245	0.284762
LAPHNVVFEGADDHNHK	cce_0590	Photosynthesis and respiration: Soluble electron carriers	plastocyanin	0.0842945	0.0918637	0.120135	0.145898	0.134039	0.206634	0.568507	0.228689	0.264848	0.270397	0.505333	0.325525	0.292193
GMESGIEEGLSPFAAK	cce_0994	Photosynthesis and respiration: Soluble electron carriers	ferredoxin-NADP oxidoreductase	0.465727	0.114579	0.115121		0.148687	0.191234	0.230188	0.429393	0.253811		0.271673	0.284799	0.340842
LYSIASTR	cce_0994	Photosynthesis and respiration: Soluble electron carriers	ferredoxin-NADP oxidoreductase	0.135966	0.196452	0.208506		0.100762	0.257244	0.394613	0.316504	0.400392		0.410651		0.472949
GKAAMPAFLGR	cce_0589	Photosynthesis and respiration: Soluble electron carriers	cytochrome c family protein	0.0125825	0.00908461	0.00826244	0.0111837		0.00636995	0.0172473	0.0179534	0.0194398	0.0262403	0.0293334	0.0232261
WQMYQYLAAR	cce_0953	Photosynthesis and respiration: Soluble electron carriers	pyruvate oxidoreductase											0.0718072
DALENNKMLSEEAIIAQVTK	cce_0589	Photosynthesis and respiration: Soluble electron carriers	cytochrome c family protein										0.012959
VAGLHFFDGFR	cce_0953	Photosynthesis and respiration: Soluble electron carriers	pyruvate oxidoreductase			0.0385227	0.0515159	0.0272369		0.0646569			0.111242
ASYKVTLK	cce_1606	Photosynthesis and respiration: Soluble electron carriers	2Fe-2S ferredoxin			0.0327343	0.0324904					0.0844757	0.122493
SLIKDEWVIAHR	cce_0953	Photosynthesis and respiration: Soluble electron carriers	pyruvate oxidoreductase	0.0262233	0.0368948	0.0284192	0.0538492		0.0458565	0.0614255	0.148928	0.110414	0.124105
ATYKVTLK	cce_1607	Photosynthesis and respiration: Soluble electron carriers	2Fe-2S ferredoxin							0.0494243		0.0504862
MYSSALAATSGK	cce_0994	Photosynthesis and respiration: Soluble electron carriers	ferredoxin-NADP oxidoreductase	0.282688	0.350556	0.350217				0.741144	0.656827
SWLIFGVPYTANILYK	cce_0994	Photosynthesis and respiration: Soluble electron carriers	ferredoxin-NADP oxidoreductase								0.814004
SKVYEEAALSNAPESFK	cce_0953	Photosynthesis and respiration: Soluble electron carriers	pyruvate oxidoreductase								0.833155
EVVSAQGANLREK	cce_0892	Photosynthesis and respiration: Soluble electron carriers	probable ferredoxin							0.101858
ENKEVVSAQGANLR	cce_0892	Photosynthesis and respiration: Soluble electron carriers	probable ferredoxin	0.0963058					0.0543992
EMLLPDDEDANIVMLATGTGIAPFR	cce_0994	Photosynthesis and respiration: Soluble electron carriers	ferredoxin-NADP oxidoreductase				0.0010308
TMDKFAQLTGR	cce_0953	Photosynthesis and respiration: Soluble electron carriers	pyruvate oxidoreductase				0.00121461
DKLEEIETNYPDNFELTYAISR	cce_0994	Photosynthesis and respiration: Soluble electron carriers	ferredoxin-NADP oxidoreductase		0.0342424		0.052203
TMMLFGSAQDVISK	cce_0841	Photosynthesis and respiration: Soluble electron carriers	pyridine nucleotide transhydrogenase beta subunit				0.653465
LGAVVEAFDVRPAVKEEVQSVGAK	cce_0843	Photosynthesis and respiration: Soluble electron carriers	putative nicotinamide nucleotide transhydrogenase, subunit alpha 1 (A1)		0.339888
AQSMDALSSQANIAGYK	cce_0843	Photosynthesis and respiration: Soluble electron carriers	putative nicotinamide nucleotide transhydrogenase, subunit alpha 1 (A1)		0.509625
VAEQAEKLWTMLQDPK	cce_0994	Photosynthesis and respiration: Soluble electron carriers	ferredoxin-NADP oxidoreductase		0.636703
VALVPDIVAR	cce_0843	Photosynthesis and respiration: Soluble electron carriers	putative nicotinamide nucleotide transhydrogenase, subunit alpha 1 (A1)		0.677734
QVLTEHVK	cce_0843	Photosynthesis and respiration: Soluble electron carriers	putative nicotinamide nucleotide transhydrogenase, subunit alpha 1 (A1)	0.70954
LVSEVK	cce_0841	Photosynthesis and respiration: Soluble electron carriers	pyridine nucleotide transhydrogenase beta subunit	0.719702
FSPQAINLDVPDEVIIDR	cce_4034	Purines, pyrimidines, nucleosides, and nucleotides: Interconversions and salvage of nucleosides and nucleotides	adenylate kinase	0.0241823		0.0191234	0.0150722		0.0749086	0.0659105	0.0701687	0.0741354	0.0851417	0.121911	0.135121	0.102278
NLIHGSDAIETAQR	cce_0688	Purines, pyrimidines, nucleosides, and nucleotides: Interconversions and salvage of nucleosides and nucleotides	nucleoside diphosphate kinase	0.0244197	0.0102544	0.00861362	0.0135817	0.0188959	0.06806	0.0699167	0.0726566	0.0731222	0.0647755	0.110934	0.107243	0.121533
EAIAQQTPLGQK	cce_4034	Purines, pyrimidines, nucleosides, and nucleotides: Interconversions and salvage of nucleosides and nucleotides	adenylate kinase	0.0559974	0.066182	0.0782511		0.162963	0.182287	0.184388		0.201515	0.210051	0.277009	0.297372	0.149978
GLVGEVIGRFEAK	cce_0688	Purines, pyrimidines, nucleosides, and nucleotides: Interconversions and salvage of nucleosides and nucleotides	nucleoside diphosphate kinase	0.0251383	0.0208734	0.030988	0.0233539	0.0751185	0.0894024	0.0904454	0.100519	0.0544165	0.102661	0.0963692	0.147383	0.155849
EFNIPHISTGEMLR	cce_4034	Purines, pyrimidines, nucleosides, and nucleotides: Interconversions and salvage of nucleosides and nucleotides	adenylate kinase		0.0387609	0.0299593		0.0698216	0.112217		0.14737	0.135221	0.198853	0.244917	0.134507	0.213585
RLDVYR	cce_4034	Purines, pyrimidines, nucleosides, and nucleotides: Interconversions and salvage of nucleosides and nucleotides	adenylate kinase													0.280895
TGYTGEDGFEVMIDPEGGQELWR	cce_4346	Purines, pyrimidines, nucleosides, and nucleotides: Interconversions and salvage of nucleosides and nucleotides	glycine cleavage system protein T				0.0371896			0.0504475	0.0563216	0.0600619	0.0547731	0.0505167	0.0426909
YLDSHEYIR	cce_2643	Purines, pyrimidines, nucleosides, and nucleotides: Interconversions and salvage of nucleosides and nucleotides	glycine cleavage system protein H							0.0505439	0.0489832	0.00783343			0.0460642
YTIDTLTEK	cce_2298	Purines, pyrimidines, nucleosides, and nucleotides: Interconversions and salvage of nucleosides and nucleotides	adenine phosphoribosyltransferase										0.0702524		0.196217
KLIGATNPLSAEPGTIRGDFGVSVGR	cce_0688	Purines, pyrimidines, nucleosides, and nucleotides: Interconversions and salvage of nucleosides and nucleotides	nucleoside diphosphate kinase			0.0142728							0.0294171
ATADLLEK	cce_2298	Purines, pyrimidines, nucleosides, and nucleotides: Interconversions and salvage of nucleosides and nucleotides	adenine phosphoribosyltransferase										0.114272
MTAFSGWEMPVQFTGLK	cce_4346	Purines, pyrimidines, nucleosides, and nucleotides: Interconversions and salvage of nucleosides and nucleotides	glycine cleavage system protein T								0.181233
QYDHQVQNNTVILPGGADAAVIR	cce_1210	Purines, pyrimidines, nucleosides, and nucleotides: Purine ribonucleotide biosynthesis	phosphoribosylformylglycinamidine synthase II			0.0127164	0.0429485	0.0459364	0.0179678	0.0290462	0.052223	0.0790366	0.0509149		0.0172971	0.0295087
LFDQASEQR	cce_4221	Purines, pyrimidines, nucleosides, and nucleotides: Purine ribonucleotide biosynthesis	adenylosuccinate synthetase													0.0862863
LTVPIIAEGGISTPEDAKR	cce_4750	Purines, pyrimidines, nucleosides, and nucleotides: Purine ribonucleotide biosynthesis	putative N-acetylmannosamine-6-phosphate epimerase	0.00938456	0.0211582	0.0503912	0.0424602	0.0408111	0.0807664	0.0679416	0.0884024	0.0766601	0.0961438	0.0952402	0.0925515	0.0908244
YTISGTAFQPLR	cce_4354	Purines, pyrimidines, nucleosides, and nucleotides: Purine ribonucleotide biosynthesis	bifunctional purine biosynthesis protein, phosphoribosylaminoimidazolecarboxamide formyltransferase/IMP cyclohydrolase	0.0232097	0.0330898	0.0641544	0.0691953			0.0731415	0.0806661	0.128629	0.172032	0.105621	0.119318	0.123723
TIPILASAMDGVVDVK	cce_3209	Purines, pyrimidines, nucleosides, and nucleotides: Purine ribonucleotide biosynthesis	IMP dehydrogenase	0.246324	0.179208	0.216222	0.197591	0.212026	0.351254	0.3592	0.320913	0.325486		0.395638		0.340708
VSDYTGSPEILGGR	cce_4354	Purines, pyrimidines, nucleosides, and nucleotides: Purine ribonucleotide biosynthesis	bifunctional purine biosynthesis protein, phosphoribosylaminoimidazolecarboxamide formyltransferase/IMP cyclohydrolase	0.168823	0.116443	0.211544		0.225356				0.524427	0.48627	0.229809		0.430914
TTLGIGAGQMNR	cce_4354	Purines, pyrimidines, nucleosides, and nucleotides: Purine ribonucleotide biosynthesis	bifunctional purine biosynthesis protein, phosphoribosylaminoimidazolecarboxamide formyltransferase/IMP cyclohydrolase				0.0323531	0.0254319				0.0966655			0.0821629
TDVLEVEEYFSK	cce_3816	Purines, pyrimidines, nucleosides, and nucleotides: Purine ribonucleotide biosynthesis	adenylosuccinate lyase												0.183719
INVGTTGTIAEILTGPAK	cce_3209	Purines, pyrimidines, nucleosides, and nucleotides: Purine ribonucleotide biosynthesis	IMP dehydrogenase									0.298268	0.324424		0.375446
SYTVAALENVALWHER	cce_3816	Purines, pyrimidines, nucleosides, and nucleotides: Purine ribonucleotide biosynthesis	adenylosuccinate lyase											0.0555647
YYGDEDTIKELEDNHQIVFR	cce_2883	Purines, pyrimidines, nucleosides, and nucleotides: Purine ribonucleotide biosynthesis	phosphoribosylformylglycinamidine synthase I											0.0577767
MLFVAQK	cce_1210	Purines, pyrimidines, nucleosides, and nucleotides: Purine ribonucleotide biosynthesis	phosphoribosylformylglycinamidine synthase II											0.165933
RAYGIDEIALVPGTR	cce_3209	Purines, pyrimidines, nucleosides, and nucleotides: Purine ribonucleotide biosynthesis	IMP dehydrogenase										0.0777886	0.203392
ALNYGAYSVVVGTAITGIDLK	cce_4750	Purines, pyrimidines, nucleosides, and nucleotides: Purine ribonucleotide biosynthesis	putative N-acetylmannosamine-6-phosphate epimerase											0.295124
AAEAPGRGYHWGMATPSPVLPR	cce_3209	Purines, pyrimidines, nucleosides, and nucleotides: Purine ribonucleotide biosynthesis	IMP dehydrogenase				0.114073						0.203692
NLDAVYQR	cce_3816	Purines, pyrimidines, nucleosides, and nucleotides: Purine ribonucleotide biosynthesis	adenylosuccinate lyase					0.104801				0.20865	0.240404
YDDPEPILDR	cce_3209	Purines, pyrimidines, nucleosides, and nucleotides: Purine ribonucleotide biosynthesis	IMP dehydrogenase	0.0862107					0.202429	0.405733			0.32913
TSSSAVIGIIMGSDSDLPTMEK	cce_4638	Purines, pyrimidines, nucleosides, and nucleotides: Purine ribonucleotide biosynthesis	phosphoribosylaminoimidazole carboxylase							0.0547279	0.0677616	0.0835953
AQQLGMGK	cce_3209	Purines, pyrimidines, nucleosides, and nucleotides: Purine ribonucleotide biosynthesis	IMP dehydrogenase							0.290873		0.343625
GIQATGWAAATQLQGK	cce_4354	Purines, pyrimidines, nucleosides, and nucleotides: Purine ribonucleotide biosynthesis	bifunctional purine biosynthesis protein, phosphoribosylaminoimidazolecarboxamide formyltransferase/IMP cyclohydrolase							0.0179645
ETGMVPYEYLLSESQER	cce_1210	Purines, pyrimidines, nucleosides, and nucleotides: Purine ribonucleotide biosynthesis	phosphoribosylformylglycinamidine synthase II							0.283497
VVDLMNPDELQEKLEWTINYK	cce_4221	Purines, pyrimidines, nucleosides, and nucleotides: Purine ribonucleotide biosynthesis	adenylosuccinate synthetase					0.0684456
NLQRTDVLEVEEYFSKGQK	cce_3816	Purines, pyrimidines, nucleosides, and nucleotides: Purine ribonucleotide biosynthesis	adenylosuccinate lyase				0.0358447
LIGHEFIQVFEEESKR	cce_3266	Purines, pyrimidines, nucleosides, and nucleotides: Purine ribonucleotide biosynthesis	GMP synthetase		0.190584	0.19596	0.244227
SEFVGLMQELYAKPIQPELVK	cce_3209	Purines, pyrimidines, nucleosides, and nucleotides: Purine ribonucleotide biosynthesis	IMP dehydrogenase			0.0124953
GGYLASDGFFPFDDSVR	cce_4354	Purines, pyrimidines, nucleosides, and nucleotides: Purine ribonucleotide biosynthesis	bifunctional purine biosynthesis protein, phosphoribosylaminoimidazolecarboxamide formyltransferase/IMP cyclohydrolase			0.0548879
VHGGILSR	cce_4354	Purines, pyrimidines, nucleosides, and nucleotides: Purine ribonucleotide biosynthesis	bifunctional purine biosynthesis protein, phosphoribosylaminoimidazolecarboxamide formyltransferase/IMP cyclohydrolase			0.122388
KYTSQQVITLPVAHGEGR	cce_2883	Purines, pyrimidines, nucleosides, and nucleotides: Purine ribonucleotide biosynthesis	phosphoribosylformylglycinamidine synthase I		0.0877422
SKITPLEQAAMDYVGSFR	cce_1125	Purines, pyrimidines, nucleosides, and nucleotides: Pyrimidine ribonucleotide biosynthesis	dihydroorotate dehydrogenase	0.0285127								0.0421193	0.0415334			0.0497227
VIVFGAGSGNPFFTTDTTAALR	cce_3591	Purines, pyrimidines, nucleosides, and nucleotides: Pyrimidine ribonucleotide biosynthesis	uridylate kinase					0.0904209	0.113402	0.124259	0.0928444	0.0236022	0.143682	0.208199		0.0750262
ITPLEQAAMDYVGSFR	cce_1125	Purines, pyrimidines, nucleosides, and nucleotides: Pyrimidine ribonucleotide biosynthesis	dihydroorotate dehydrogenase				0.0689712						0.0706924	0.0701616	0.0558698	0.0927886
LIAVHAEDQGR	cce_3620	Purines, pyrimidines, nucleosides, and nucleotides: Pyrimidine ribonucleotide biosynthesis	dihydroorotase	0.0326195	0.0307153	0.0493948	0.0744008	0.112627			0.171121	0.202836	0.195236	0.252764	0.25832	0.158896
ENDIPIIVFDLSVPGNIVR	cce_3591	Purines, pyrimidines, nucleosides, and nucleotides: Pyrimidine ribonucleotide biosynthesis	uridylate kinase					0.0998289		0.0931671	0.0581423	0.0775426	0.0972311	0.130937	0.137381	0.175844
GISDPSIHSQIQDEIAALNATK	cce_3620	Purines, pyrimidines, nucleosides, and nucleotides: Pyrimidine ribonucleotide biosynthesis	dihydroorotase											0.0675949	0.0828424
VLTAIAMQEVAEPYIR	cce_3591	Purines, pyrimidines, nucleosides, and nucleotides: Pyrimidine ribonucleotide biosynthesis	uridylate kinase									0.119451	0.149161	0.186805	0.22552
VVVLEDVVTTGK	cce_1514	Purines, pyrimidines, nucleosides, and nucleotides: Pyrimidine ribonucleotide biosynthesis	orotate phosphoribosyltransferase		0.100014	0.0750411				0.118049	0.142876	0.125757			0.262571
GHGTQAYIEGPTLSPGAR	cce_1514	Purines, pyrimidines, nucleosides, and nucleotides: Pyrimidine ribonucleotide biosynthesis	orotate phosphoribosyltransferase						0.497247				0.0418172
SSDLQEQVK	cce_0502	Purines, pyrimidines, nucleosides, and nucleotides: Pyrimidine ribonucleotide biosynthesis	bifunctional orotidine-5'-phosphate decarboxylase/orotate phosphoribosyltransferase protein				0.0720677				0.041355
EAKGHGTQAYIEGPTLSPGAR	cce_1514	Purines, pyrimidines, nucleosides, and nucleotides: Pyrimidine ribonucleotide biosynthesis	orotate phosphoribosyltransferase	0.0219652	0.0352334		0.0435384				0.103575
LGANNQGAQK	cce_1125	Purines, pyrimidines, nucleosides, and nucleotides: Pyrimidine ribonucleotide biosynthesis	dihydroorotate dehydrogenase	0.0544076	0.0515704			0.069399
LSHISEAVGMDFNS	cce_1125	Purines, pyrimidines, nucleosides, and nucleotides: Pyrimidine ribonucleotide biosynthesis	dihydroorotate dehydrogenase	0.0669197
FFVVADGMGGHAGGQEASLIATQR	cce_0316	Regulatory functions	probable serin-threonin phosphatase	0.0259778	0.0252842	0.0264466	0.0319873	0.035145	0.0255887	0.0565108	0.0517583	0.0516888	0.0394729	0.0606785	0.0481364	0.0657504
FYQEGEIVMLKPSNLNYQPIEVK	cce_1899	Regulatory functions	SOS function regulatory protein		0.0384765											0.0758746
GMAAVLGNEQAIGQIYNISGER	cce_3779	Regulatory functions	mRNA-binding protein	0.0255699	0.0283135	0.0371426	0.0392416		0.0567184						0.0738418	0.0938031
ISSVESIEDGWMGLDIGPDSVEVFKK	cce_4219	Regulatory functions	phosphoglycerate kinase	0.0281081	0.0508849	0.0641958	0.0468267	0.186668	0.146487	0.0669785	0.0754422	0.0932173	0.0748987	0.118872	0.122205	0.10154
AISDYLMHVR	cce_0137	Regulatory functions	putative sulfotransferase									0.216904				0.120372
VDFNVPLDNGTITDDTRIR	cce_4219	Regulatory functions	phosphoglycerate kinase	0.0460027	0.0540451	0.0513271	0.0674229	0.175055	0.186746	0.237531	0.256924	0.171834	0.221197		0.300258	0.283398
VDFNVPLDNGTITDDTR	cce_4219	Regulatory functions	phosphoglycerate kinase	0.0391687	0.0447105	0.174039	0.058833	0.114005	0.217065	0.118348	0.199785	0.225764		0.295005		0.317858
GQVVESMSLSPVATR	cce_4219	Regulatory functions	phosphoglycerate kinase	0.0685672	0.0772357	0.0670896	0.0778092	0.194401	0.292837	0.19044	0.24187	0.218671	0.336098	0.349615	0.421386	0.351427
IQTLDVADR	cce_0227	Regulatory functions	transcription antitermination protein	0.0953999						0.211656	0.318953			0.298663		0.414668
SGEPFSRSEILQEVWGYTPER	cce_4002	Regulatory functions	two-component response regulator			0.0108988	0.0251891	0.0263825	0.0425714			0.0416746			0.0476883
IQVPSNVELTPTETK	cce_0678	Regulatory functions	two-component response regulator										0.235195		0.340413
TSWVPVMFLSAK	cce_0678	Regulatory functions	two-component response regulator	0.0864138	0.0972555	0.143664	0.137851	0.255456	0.32743	0.348537	0.394145	0.419238	0.354865		0.382524
VKNNLEQR	cce_0227	Regulatory functions	transcription antitermination protein										0.344753		0.44941
DTQKPEIGTLEIQPGDR	cce_0316	Regulatory functions	probable serin-threonin phosphatase								0.0447225	0.0365068		0.0239347
KDTQKPEIGTLEIQPGDR	cce_0316	Regulatory functions	probable serin-threonin phosphatase				0.0327643	0.0462847	0.0770248	0.0490969				0.066291
VTGDSMIEDLITDGDLAIMR	cce_1899	Regulatory functions	SOS function regulatory protein				0.0257425		0.029139					0.0672625
ILQIQIPK	cce_0227	Regulatory functions	transcription antitermination protein									0.25968		0.390308
ILVVDDEASIRR	cce_4002	Regulatory functions	two-component response regulator	0.00940545	0.0485434	0.044753		0.071386				0.156609	0.0651043
SEILQEVWGYTPER	cce_4002	Regulatory functions	two-component response regulator	0.0709491		0.0401512				0.0728808			0.0729311
ISSVESIEDGWMGLDIGPDSVEVFK	cce_4219	Regulatory functions	phosphoglycerate kinase		0.0917569	0.0491697	0.0290772	0.126568	0.138708	0.0446508			0.133746
SLKEQIQYR	cce_0137	Regulatory functions	putative sulfotransferase										0.149245
TIESHVSNMLNK	cce_0678	Regulatory functions	two-component response regulator	0.10566	0.0925254	0.142854	0.200238		0.323214	0.389555	0.304082	0.309052	0.363563
ILVVDDEASIR	cce_4002	Regulatory functions	two-component response regulator									0.0262743
MIMDDDAWLVVK	cce_0227	Regulatory functions	transcription antitermination protein				0.102991	0.104448			0.293957	0.313688
AGTTSVYNYLK	cce_0137	Regulatory functions	putative sulfotransferase	0.0353231		0.0275686		0.0809498	0.0784654	0.0313145	0.185317
QNIPISALEGEPFIMREEGSGTRR	cce_3731	Regulatory functions	putative Rubisco transcriptional regulator, LysR family				0.0372477		0.133392	0.10713
GKFETESYLGK	cce_3779	Regulatory functions	mRNA-binding protein					0.0614973		0.107599
AKLEDDPSNPELILTAR	cce_4002	Regulatory functions	two-component response regulator						0.00419729
SKTSAPSNSSKPEEFLAPIADYFK	cce_3468	Regulatory functions	transcriptional regulator, ArsR family	0.0357776		0.0572768	0.0650049		0.106597
SFLIGMNSK	cce_0137	Regulatory functions	putative sulfotransferase					0.0261554
SEILQEVWGYTPERHVDTR	cce_4002	Regulatory functions	two-component response regulator					0.0391371
FHAEEEANDPEFAKQLAANADLYVNDAFGTAHR	cce_4219	Regulatory functions	phosphoglycerate kinase				0.0143105
LQDLIDR	cce_0137	Regulatory functions	putative sulfotransferase				0.0285051
GTGYLFQR	cce_4002	Regulatory functions	two-component response regulator		0.079678	0.104057
EALEVLTK	cce_0678	Regulatory functions	two-component response regulator			0.900678
ALKMGDIDPEQAK	cce_0316	Regulatory functions	probable serin-threonin phosphatase		0.0126361
GEQPLRAHVGDSR	cce_0316	Regulatory functions	probable serin-threonin phosphatase		0.0276642
YVTFDGLAK	cce_3779	Regulatory functions	mRNA-binding protein		0.0364423
GTEAIANTLAELTGTGTTTIIGGGDSVAAVEK	cce_4219	Regulatory functions	phosphoglycerate kinase	0.0245629
QLAANADLYVNDAFGTAHR	cce_4219	Regulatory functions	phosphoglycerate kinase	0.0346768
LIGEDFSGK	cce_1272	rfr	rfrA family pentapeptide repeat				0.935289			0.14561					0.210855
YANLTGAR	cce_0029	rfr	rfrA family pentapeptide repeat						0.525002
ITGADFSLAVLDVYEVDK	cce_1272	rfr	rfrA family pentapeptide repeat					0.0190353
GANLVNADMDGVTFR	cce_0029	rfr	rfrA family pentapeptide repeat			0.344063	0.485052
NANLQEAQMR	cce_0029	rfr	rfrA family pentapeptide repeat			0.0747708	0.578179
VLVQVMKEPTGNKGPR	cce_0277	Transcription: Degradation of RNA	ribonuclease E	0.0856612	0.103751	0.119113		0.133454		0.225671	0.270497	0.208972	0.233384	0.215456		0.361138
GQQTAENLKQLLENQNIIK	cce_1016	Transcription: Degradation of RNA	ribonuclease D							0.0135978					0.0245178
QTPNLVIKEDSTK	cce_0277	Transcription: Degradation of RNA	ribonuclease E	0.0663169				0.0635832	0.171906				0.245123		0.232429
AIAIDTETMGLIPQRDR	cce_1016	Transcription: Degradation of RNA	ribonuclease D			0.00698386	0.00735066							0.0303759
TYTGSHGLK	cce_1016	Transcription: Degradation of RNA	ribonuclease D		0.0312952								0.0843259	0.0685531
ESMSILDYFR	cce_0277	Transcription: Degradation of RNA	ribonuclease E								0.142367
NIGGVIIVDFIDMDSRRDQLK	cce_0277	Transcription: Degradation of RNA	ribonuclease E					0.0518434
APSLLNRDDDFIQR	cce_0277	Transcription: Degradation of RNA	ribonuclease E	0.0190511
GREGIDFLPLTVDYEER	cce_0623	Transcription: RNA synthesis, modification, and DNA transcription	polyribonucleotide nucleotidyltransferase													0.0578361
GAAGLVVDMFSVEVPEIEEDIVR	cce_1841	Transcription: RNA synthesis, modification, and DNA transcription	transcription termination factor, N utilization substance protein	0.0369832	0.0984178	0.0422084	0.0540258	0.0608188	0.0808082	0.0977719	0.0965401	0.111198	0.102271	0.129413	0.124433	0.112698
IDPEQIGLVIGPGGK	cce_0623	Transcription: RNA synthesis, modification, and DNA transcription	polyribonucleotide nucleotidyltransferase							0.0880825		0.111176			0.116458	0.116144
SAEEVIEALQKR	cce_4039	Transcription: RNA synthesis, modification, and DNA transcription	RNA polymerase alpha subunit												0.0824726	0.13128
VAGTDTGITALQMDMK	cce_0623	Transcription: RNA synthesis, modification, and DNA transcription	polyribonucleotide nucleotidyltransferase	0.0257534		0.0270238	0.0146165	0.0416651	0.0368444	0.110979	0.0852205	0.0970765	0.114364	0.0812624	0.142964	0.14439
IIPIGAFVEVLPGK	cce_0623	Transcription: RNA synthesis, modification, and DNA transcription	polyribonucleotide nucleotidyltransferase						0.0600518		0.1093	0.139041	0.128139	0.133644	0.109919	0.148207
VGLIGDDFIINPTYR	cce_0623	Transcription: RNA synthesis, modification, and DNA transcription	polyribonucleotide nucleotidyltransferase	0.0323447	0.0346643	0.0395287	0.051802	0.0550368	0.0908852	0.120476	0.0817729	0.118825	0.150219	0.137632	0.159695	0.149659
LGIHPDEAAAVRK	cce_0623	Transcription: RNA synthesis, modification, and DNA transcription	polyribonucleotide nucleotidyltransferase	0.0292276	0.0433762	0.0430677	0.0487885		0.102999	0.102352	0.0559438	0.119051	0.16835	0.183428		0.212592
IPGGFLRR	cce_0623	Transcription: RNA synthesis, modification, and DNA transcription	polyribonucleotide nucleotidyltransferase	0.054284							0.178562	0.188705		0.282292	0.279099	0.248608
LGIHPDEAAAVR	cce_0623	Transcription: RNA synthesis, modification, and DNA transcription	polyribonucleotide nucleotidyltransferase	0.0575354	0.0573426	0.072604	0.0898293	0.019865	0.104859	0.160885	0.197171	0.214488	0.199329	0.247994	0.266177	0.266574
ARDLIFNMTR	cce_0623	Transcription: RNA synthesis, modification, and DNA transcription	polyribonucleotide nucleotidyltransferase	0.0461038		0.0805836	0.0198704		0.0304269	0.0699323	0.131817		0.178635	0.262802	0.206587	0.287008
ITGLSMDVVAK	cce_0623	Transcription: RNA synthesis, modification, and DNA transcription	polyribonucleotide nucleotidyltransferase	0.0381189	0.0553494	0.0768426		0.144446	0.169313	0.178179	0.170831	0.23793	0.173959	0.279774	0.276313	0.292908
AIEQALPAR	cce_0623	Transcription: RNA synthesis, modification, and DNA transcription	polyribonucleotide nucleotidyltransferase		0.0806382	0.0952165	0.105413	0.142363	0.1738	0.20197	0.219422			0.208533	0.295824	0.305968
EMAIELFQPFVIHR	cce_3838	Transcription: RNA synthesis, modification, and DNA transcription	RNA polymerase gamma-subunit		0.118045	0.0982207	0.150592	0.198098	0.17388		0.211768	0.221405	0.183432	0.210468	0.395803	0.31251
VHGSALFTR	cce_0623	Transcription: RNA synthesis, modification, and DNA transcription	polyribonucleotide nucleotidyltransferase	0.286781	0.235959	0.163544	0.186237	0.339709	0.312856	0.338536	0.288909	0.282469		0.397714		0.374884
LNAPDTIR	cce_3488	Transcription: RNA synthesis, modification, and DNA transcription	RNA polymerase beta subunit		0.359219		0.486354	0.530935	0.532694	0.725832	0.665261	0.788684		0.84016	0.809589	0.84093
SSDEPTALDFLQIDAVFMPVTK	cce_4039	Transcription: RNA synthesis, modification, and DNA transcription	RNA polymerase alpha subunit			0.0257709	0.0209955	0.0236557			0.0133477				0.0115863
QDIIVAVQSAFGQPEVEAILPK	cce_1841	Transcription: RNA synthesis, modification, and DNA transcription	transcription termination factor, N utilization substance protein						0.0742543				0.0400226	0.0259156	0.0780468
IQAVVNELRGEKIDVIR	cce_1841	Transcription: RNA synthesis, modification, and DNA transcription	transcription termination factor, N utilization substance protein		0.0533021	0.0495829	0.0717386	0.126965	0.135166		0.120836				0.131492
EIGHGALAER	cce_0623	Transcription: RNA synthesis, modification, and DNA transcription	polyribonucleotide nucleotidyltransferase		0.0917542	0.105149	0.122676		0.194311	0.216558		0.230048			0.295673
TVVGANNRPLK	cce_3838	Transcription: RNA synthesis, modification, and DNA transcription	RNA polymerase gamma-subunit					0.963134							0.531522
AEPPSVDEALEKFISDR	cce_0623	Transcription: RNA synthesis, modification, and DNA transcription	polyribonucleotide nucleotidyltransferase											0.098947
GQGTTVGNALRR	cce_4039	Transcription: RNA synthesis, modification, and DNA transcription	RNA polymerase alpha subunit	0.0292477				0.961683				0.165379		0.219675
IGLASPER	cce_3838	Transcription: RNA synthesis, modification, and DNA transcription	RNA polymerase gamma-subunit	0.208949		0.206076								0.469981
EQGDELPPGANMVVR	cce_3488	Transcription: RNA synthesis, modification, and DNA transcription	RNA polymerase beta subunit			0.246769							0.0204355
VTGPEGHEKVGQEIQYILQK	cce_3488	Transcription: RNA synthesis, modification, and DNA transcription	RNA polymerase beta subunit	0.145892	0.186487	0.225639	0.274987	0.325404	0.387643	0.488859	0.445422		0.392771
LISWAYR	cce_3487	Transcription: RNA synthesis, modification, and DNA transcription	RNA polymerase beta prime subunit										0.573703
DLIGAQYEIMEELGMEIAK	cce_0623	Transcription: RNA synthesis, modification, and DNA transcription	polyribonucleotide nucleotidyltransferase									0.225398
DLIFNMTR	cce_0623	Transcription: RNA synthesis, modification, and DNA transcription	polyribonucleotide nucleotidyltransferase								0.160716
SLSDIIEGK	cce_3838	Transcription: RNA synthesis, modification, and DNA transcription	RNA polymerase gamma-subunit	0.158398	0.164837						0.419618
VIDTWNSTSEELKDEVVR	cce_3487	Transcription: RNA synthesis, modification, and DNA transcription	RNA polymerase beta prime subunit	0.195446	0.213504	0.257564	0.246804	0.381999	0.449967	0.366337
LISVNGGVVR	cce_3487	Transcription: RNA synthesis, modification, and DNA transcription	RNA polymerase beta prime subunit							0.483673
AKTGDIIQGLPR	cce_3487	Transcription: RNA synthesis, modification, and DNA transcription	RNA polymerase beta prime subunit		0.248117					0.663955
ALMGSNMQR	cce_3488	Transcription: RNA synthesis, modification, and DNA transcription	RNA polymerase beta subunit			0.294564		0.150619	0.170198	0.695193
DNSLRVPNGEK	cce_3488	Transcription: RNA synthesis, modification, and DNA transcription	RNA polymerase beta subunit						0.186921
TLPNGVVVGEVTKPETINYR	cce_3838	Transcription: RNA synthesis, modification, and DNA transcription	RNA polymerase gamma-subunit	0.108679	0.112471	0.136782	0.13764	0.188852	0.256108
VLTEAAIEGK	cce_3487	Transcription: RNA synthesis, modification, and DNA transcription	RNA polymerase beta prime subunit						0.416117
LGPEEITR	cce_3488	Transcription: RNA synthesis, modification, and DNA transcription	RNA polymerase beta subunit				0.402693		0.557128
VETADDGTSRDVEVDLMIDSQRR	cce_3488	Transcription: RNA synthesis, modification, and DNA transcription	RNA polymerase beta subunit				0.0175784	0.0260861
GMLDSAEKEINITEAR	cce_3487	Transcription: RNA synthesis, modification, and DNA transcription	RNA polymerase beta prime subunit	0.111685	0.18656	0.267066	0.312377	0.0553343
IGAWVEAGDILVGK	cce_3488	Transcription: RNA synthesis, modification, and DNA transcription	RNA polymerase beta subunit	0.123759				0.261561
TADSGYLTR	cce_3487	Transcription: RNA synthesis, modification, and DNA transcription	RNA polymerase beta prime subunit					0.424215
ILTDIQGIEDFLGDMDFKVAGTDTGITALQMDMK	cce_0623	Transcription: RNA synthesis, modification, and DNA transcription	polyribonucleotide nucleotidyltransferase				0.238643
DNSLRVPNGEKGR	cce_3488	Transcription: RNA synthesis, modification, and DNA transcription	RNA polymerase beta subunit			0.172546
VLAEDVMVGDEVIASR	cce_3487	Transcription: RNA synthesis, modification, and DNA transcription	RNA polymerase beta prime subunit			0.255329
EIPNVGEDSLR	cce_3488	Transcription: RNA synthesis, modification, and DNA transcription	RNA polymerase beta subunit	0.282925	0.221841
IIPIGAFVEVLPGKEGMIHISQLAER	cce_0623	Transcription: RNA synthesis, modification, and DNA transcription	polyribonucleotide nucleotidyltransferase	0.0126242
ADLVTQMVYEFPELQGVMGQK	cce_2992	Translation: Aminoacyl tRNA synthetases and tRNA modification	glycyl-tRNA synthetase beta chain		0.0118453											0.0117206
LSAEERPR	cce_1318	Translation: Aminoacyl tRNA synthetases and tRNA modification	phenylalanyl-tRNA synthetase alpha chain													0.017169
DGKEKAETVANQTLSR	cce_3534	Translation: Aminoacyl tRNA synthetases and tRNA modification	tryptophanyl-tRNA synthetase					0.0862298		0.0794751		0.058035	0.0846187	0.129486		0.0225922
GMTQISDPAEIEKVIEALMEANPSEVEKYR	cce_1674	Translation: Aminoacyl tRNA synthetases and tRNA modification	glutamyl-tRNA (Gln) amidotransferase subunit B	0.00797932		0.0355592	0.0210236	0.0285643	0.0395605	0.0303242	0.0310735	0.0356342	0.0573419	0.0384823	0.053228	0.0489469
GSDLGGDMVIAR	cce_1758	Translation: Aminoacyl tRNA synthetases and tRNA modification	glutamyl-tRNA synthetase		0.0896689	0.0382295		0.101631		0.125114	0.126308					0.0530747
VSVILQSENEQER	cce_4258	Translation: Aminoacyl tRNA synthetases and tRNA modification	valyl-tRNA synthetase	0.0617677							0.151583	0.15175				0.0534121
LHMEEDAGKLVHAGSDR	cce_1674	Translation: Aminoacyl tRNA synthetases and tRNA modification	glutamyl-tRNA (Gln) amidotransferase subunit B													0.0552367
IDKSVLETADNIINNEFER	cce_2282	Translation: Aminoacyl tRNA synthetases and tRNA modification	asparaginyl-tRNA synthetase	0.0111112		0.0121673	0.0341995	0.0327344		0.0280241	0.0814122	0.0442422	0.0494865	0.0872243	0.0772969	0.0836518
DSLAEAEKQAEILR	cce_4258	Translation: Aminoacyl tRNA synthetases and tRNA modification	valyl-tRNA synthetase													0.0922346
FDWDKLDWINSQYVHK	cce_1758	Translation: Aminoacyl tRNA synthetases and tRNA modification	glutamyl-tRNA synthetase	0.0493857								0.101889	0.0880386		0.130414	0.114647
VQVYGTSDPETYPLQK	cce_2282	Translation: Aminoacyl tRNA synthetases and tRNA modification	asparaginyl-tRNA synthetase	0.0410525	0.0486869	0.0535597	0.0470927	0.0637189	0.082188	0.075368	0.0824955	0.0512049	0.12841	0.183835	0.164659	0.121762
VLADFGAIVKN	cce_2992	Translation: Aminoacyl tRNA synthetases and tRNA modification	glycyl-tRNA synthetase beta chain	0.062844												0.236394
LNNPGFVNKAPEAVVQGAR	cce_4258	Translation: Aminoacyl tRNA synthetases and tRNA modification	valyl-tRNA synthetase	0.0929067	0.0963246	0.0996002	0.0847005	0.137329	0.180786	0.198599	0.236354	0.0744375	0.219356	0.241063	0.258589	0.289463
TLKDIINK	cce_4545	Translation: Aminoacyl tRNA synthetases and tRNA modification	isoleucyl-tRNA synthetase													0.393227
LVNFVVPK	cce_4237	Translation: Aminoacyl tRNA synthetases and tRNA modification	leucyl-tRNA synthetase		0.775			0.631239				0.288207	0.364346			0.82835
IQESSQLTEDEAKDTIKQVTK	cce_1758	Translation: Aminoacyl tRNA synthetases and tRNA modification	glutamyl-tRNA synthetase					0.02164		0.0492419	0.0444192	0.0257211		0.0862922	0.0417908
DAYSFNEDEASLQR	cce_4460	Translation: Aminoacyl tRNA synthetases and tRNA modification	prolyl-tRNA synthetase	0.0172657	0.00788643				0.0261503				0.0530109	0.136338	0.0615153
SSNQPQREPHSASSLEEIR	cce_3462	Translation: Aminoacyl tRNA synthetases and tRNA modification	lysyl-tRNA synthetase												0.0615933
VSEFFDGENSVLVMDENQK	cce_2992	Translation: Aminoacyl tRNA synthetases and tRNA modification	glycyl-tRNA synthetase beta chain			0.0174412				0.024706		0.0154236			0.0821624
YGIREDADTLIDMYTK	cce_1710	Translation: Aminoacyl tRNA synthetases and tRNA modification	glutamyl-tRNA (Gln) amidotransferase subunit A			0.0189925					0.0187895	0.0483602	0.0466526	0.087217	0.084354
YGTVPHAGFGLGFER	cce_2282	Translation: Aminoacyl tRNA synthetases and tRNA modification	asparaginyl-tRNA synthetase							0.13601				0.101574	0.101263
AMYYEIRPPIFEQTSLFER	cce_2975	Translation: Aminoacyl tRNA synthetases and tRNA modification	histidyl-tRNA synthetase		0.0118233	0.0316371		0.039735	0.067962	0.0516745	0.0759354	0.0841032	0.0775589	0.0974506	0.113926
LAEFGTVYR	cce_3947	Translation: Aminoacyl tRNA synthetases and tRNA modification	threonyl-tRNA synthetase												0.146683
GRGTQLMPSAVK	cce_0949	Translation: Aminoacyl tRNA synthetases and tRNA modification	methionyl-tRNA formyltransferase		0.701954	0.708091	0.749346								0.15185
FIIDDDREIVWHDLIR	cce_1758	Translation: Aminoacyl tRNA synthetases and tRNA modification	glutamyl-tRNA synthetase	0.0402387	0.0376401		0.0544436	0.0941883		0.0902595	0.114707	0.123974	0.13196	0.15534	0.158788
AVHDTSQTLASAR	cce_4460	Translation: Aminoacyl tRNA synthetases and tRNA modification	prolyl-tRNA synthetase	0.0257463			0.0429114			0.0825528			0.134303		0.212486
HSFEFLR	cce_2282	Translation: Aminoacyl tRNA synthetases and tRNA modification	asparaginyl-tRNA synthetase		0.0533718				0.112667						0.261921
VLTDDREVAEYYETAVNTGADAK	cce_1674	Translation: Aminoacyl tRNA synthetases and tRNA modification	glutamyl-tRNA (Gln) amidotransferase subunit B			0.0723432									0.30223
KLTDTGDIIGVK	cce_3462	Translation: Aminoacyl tRNA synthetases and tRNA modification	lysyl-tRNA synthetase												0.726516
SFLQVTADHALETAK	cce_1710	Translation: Aminoacyl tRNA synthetases and tRNA modification	glutamyl-tRNA (Gln) amidotransferase subunit A									0.472662	0.59673		0.836803
LTYQDAMAK	cce_4152	Translation: Aminoacyl tRNA synthetases and tRNA modification	aspartyl-tRNA synthetase									0.127164		0.0454589
SGLDFEQFKDFETAK	cce_3462	Translation: Aminoacyl tRNA synthetases and tRNA modification	lysyl-tRNA synthetase			0.0422896					0.0711756			0.0694852
GIEVGHIFQLGTK	cce_4460	Translation: Aminoacyl tRNA synthetases and tRNA modification	prolyl-tRNA synthetase									0.120394		0.0780656
IYGTAWETPEQLAEYKR	cce_3947	Translation: Aminoacyl tRNA synthetases and tRNA modification	threonyl-tRNA synthetase	0.325781	0.223897	0.310784	0.171764		0.209132	0.130107	0.0530045			0.110691
IAPSPTGNLHIGTAR	cce_1758	Translation: Aminoacyl tRNA synthetases and tRNA modification	glutamyl-tRNA synthetase	0.0701752	0.0529773	0.0580105	0.0528004	0.0679114	0.125628	0.107868	0.131673	0.0773287	0.154196	0.141852
YTDAMNDQEAFKLEK	cce_4237	Translation: Aminoacyl tRNA synthetases and tRNA modification	leucyl-tRNA synthetase											0.160573
LGISVEYQPDSQDER	cce_1321	Translation: Aminoacyl tRNA synthetases and tRNA modification	phenylalanyl-tRNA synthetase beta subunit	0.019413		0.0310863	0.052451		0.109882	0.127137	0.126433	0.119402	0.138047	0.163359
LTPIAGENTVWSVTVPSYR	cce_1321	Translation: Aminoacyl tRNA synthetases and tRNA modification	phenylalanyl-tRNA synthetase beta subunit					0.0712944				0.139695	0.0963407	0.19182
EVEANALSIR	cce_3947	Translation: Aminoacyl tRNA synthetases and tRNA modification	threonyl-tRNA synthetase				0.105645		0.0820408	0.212608				0.215261
YGLPAYYIIAPSEASSNLAR	cce_1710	Translation: Aminoacyl tRNA synthetases and tRNA modification	glutamyl-tRNA (Gln) amidotransferase subunit A										0.0219717
LKDAGAVMVGK	cce_1710	Translation: Aminoacyl tRNA synthetases and tRNA modification	glutamyl-tRNA (Gln) amidotransferase subunit A										0.088678
QLKAEGITR	cce_4258	Translation: Aminoacyl tRNA synthetases and tRNA modification	valyl-tRNA synthetase										0.207043
FAMVLHQIDDIRR	cce_1318	Translation: Aminoacyl tRNA synthetases and tRNA modification	phenylalanyl-tRNA synthetase alpha chain	0.0656521	0.0491918				0.205678				0.213223
ANSDEPVIVIADGIADPHNLGAIIR	cce_1799	Translation: Aminoacyl tRNA synthetases and tRNA modification	RNA methyltransferase TrmH, group 3				0.0824006						0.241799
LWDESNQETISMR	cce_1674	Translation: Aminoacyl tRNA synthetases and tRNA modification	glutamyl-tRNA (Gln) amidotransferase subunit B										0.536414
FELYIVGR	cce_3462	Translation: Aminoacyl tRNA synthetases and tRNA modification	lysyl-tRNA synthetase							0.110221		0.017493
SVLETADNIINNEFER	cce_2282	Translation: Aminoacyl tRNA synthetases and tRNA modification	asparaginyl-tRNA synthetase	0.0158153	0.0543967			0.0594383	0.0823281	0.0809862		0.103737
AVSLPKDVK	cce_4460	Translation: Aminoacyl tRNA synthetases and tRNA modification	prolyl-tRNA synthetase									0.173682
GILESVFER	cce_1321	Translation: Aminoacyl tRNA synthetases and tRNA modification	phenylalanyl-tRNA synthetase beta subunit		0.0481339	0.0639284	0.0646164	0.0934686		0.165395		0.174236
VKQAASPEVSEQQPIKLPR	cce_3947	Translation: Aminoacyl tRNA synthetases and tRNA modification	threonyl-tRNA synthetase				0.0458485				0.0812444
GMTQISDPAEIEKVIEALMEANPSEVEK	cce_1674	Translation: Aminoacyl tRNA synthetases and tRNA modification	glutamyl-tRNA (Gln) amidotransferase subunit B	0.00852998			0.0497243				0.0916097
ARDFALK	cce_4545	Translation: Aminoacyl tRNA synthetases and tRNA modification	isoleucyl-tRNA synthetase								0.0951022
ILANFVPPYESTVTQK	cce_1710	Translation: Aminoacyl tRNA synthetases and tRNA modification	glutamyl-tRNA (Gln) amidotransferase subunit A			0.0556226				0.123471	0.0981293
FVIGGPQGDAGLTGR	cce_1822	Translation: Aminoacyl tRNA synthetases and tRNA modification	S-adenosylmethionine synthetase					0.569392	0.757511	0.596452	0.476238
SAVEITTEALER	cce_1710	Translation: Aminoacyl tRNA synthetases and tRNA modification	glutamyl-tRNA (Gln) amidotransferase subunit A		0.0531453		0.0374693			0.209029
LQAEDRKESEDFINHVAETVGISAVK	cce_3576	Translation: Aminoacyl tRNA synthetases and tRNA modification	arginyl-tRNA-synthetase			0.021397			0.0131069
APPEKDLEWDDADVEGQFR	cce_4237	Translation: Aminoacyl tRNA synthetases and tRNA modification	leucyl-tRNA synthetase						0.0696951
AVGYDPEVYTGFAAGLGIER	cce_1318	Translation: Aminoacyl tRNA synthetases and tRNA modification	phenylalanyl-tRNA synthetase alpha chain				0.128599		0.213628
QQIIEKDIETIAKDLK	cce_2992	Translation: Aminoacyl tRNA synthetases and tRNA modification	glycyl-tRNA synthetase beta chain					0.0152236
FGLVAYASSLDQIGPFAR	cce_1710	Translation: Aminoacyl tRNA synthetases and tRNA modification	glutamyl-tRNA (Gln) amidotransferase subunit A					0.040655
MLDRQQVQK	cce_0284	Translation: Aminoacyl tRNA synthetases and tRNA modification	glutamyl-tRNA (Gln) amidotransferase subunit C					0.0574247
AVQTLEMDYFEAEGEAAFYGPK	cce_3947	Translation: Aminoacyl tRNA synthetases and tRNA modification	threonyl-tRNA synthetase					0.0864916
VMSLSDGTR	cce_3534	Translation: Aminoacyl tRNA synthetases and tRNA modification	tryptophanyl-tRNA synthetase	0.0396826				0.0929153
SSNNGIDPLILIEK	cce_4258	Translation: Aminoacyl tRNA synthetases and tRNA modification	valyl-tRNA synthetase				0.00889109
RIDKSVLETADNIINNEFER	cce_2282	Translation: Aminoacyl tRNA synthetases and tRNA modification	asparaginyl-tRNA synthetase				0.0221156
FVIGGPQGDAGLTGRK	cce_1822	Translation: Aminoacyl tRNA synthetases and tRNA modification	S-adenosylmethionine synthetase				0.353971
AYTDISLFDNADEIAEK	cce_0949	Translation: Aminoacyl tRNA synthetases and tRNA modification	methionyl-tRNA formyltransferase				0.669101
IADNPDQPFGQPLYNLAVVVDDMDMK	cce_1758	Translation: Aminoacyl tRNA synthetases and tRNA modification	glutamyl-tRNA synthetase			0.0119516
SYKDTVNLPK	cce_4545	Translation: Aminoacyl tRNA synthetases and tRNA modification	isoleucyl-tRNA synthetase			0.0365384
NLVETLHNWVEQGKVNH	cce_4460	Translation: Aminoacyl tRNA synthetases and tRNA modification	prolyl-tRNA synthetase		0.0217338
AGAKFDWDKLDWINSQYVHK	cce_1758	Translation: Aminoacyl tRNA synthetases and tRNA modification	glutamyl-tRNA synthetase		0.154785
LVRYLGISDGNMQEGSLRCDVNISVR	cce_1674	Translation: Aminoacyl tRNA synthetases and tRNA modification	glutamyl-tRNA (Gln) amidotransferase subunit B		0.536966
TLIKQDFDAGFEK	cce_1710	Translation: Aminoacyl tRNA synthetases and tRNA modification	glutamyl-tRNA (Gln) amidotransferase subunit A	0.0422861
LKGFFVGQVMKETGGR	cce_1674	Translation: Aminoacyl tRNA synthetases and tRNA modification	glutamyl-tRNA (Gln) amidotransferase subunit B	0.941121
IMIHQPLGGAQGQATDIEIQAK	cce_0641	Translation: Degradation of proteins, peptides, and glycopeptides	ATP-dependent Clp protease, proteolytic subunit		0.0393673	0.0258117	0.0315202	0.0397899	0.0407523	0.0589413	0.0527271	0.0374359	0.0534783	0.0601127	0.058035	0.0663753
TENNPIGTMVEAFLDTAFTEHPYK	cce_3195	Translation: Degradation of proteins, peptides, and glycopeptides	protease	0.0302666	0.0329793	0.0314079	0.0291318	0.0412501	0.0514033	0.064026	0.0501871	0.0571632	0.0763483	0.0509931	0.0708459	0.0703345
EQNIILEER	cce_3195	Translation: Degradation of proteins, peptides, and glycopeptides	protease													0.0722104
GTTQIGTSNYEKEQETLIR	cce_3195	Translation: Degradation of proteins, peptides, and glycopeptides	protease	0.0241582						0.0605622		0.0152158		0.0736222		0.0787554
RQASDIEIEANEILR	cce_1911	Translation: Degradation of proteins, peptides, and glycopeptides	ATP-dependent Clp protease, proteolytic subunit	0.0425524		0.0295922		0.0767939	0.110372	0.11377		0.10507	0.132931			0.101218
IMIHQPLGGAQGQAVEIEIQAK	cce_4439	Translation: Degradation of proteins, peptides, and glycopeptides	ATP-dependent Clp protease, proteolytic subunit	0.0350439	0.0111935	0.0273605	0.0639732	0.0846585	0.105027	0.0824356	0.085103	0.0830784	0.136429	0.123854		0.125244
ALVEYEVK	cce_3195	Translation: Degradation of proteins, peptides, and glycopeptides	protease								0.0617098					0.173818
VELWMSLESER	cce_3195	Translation: Degradation of proteins, peptides, and glycopeptides	protease													0.190315
MSLPNSR	cce_0641	Translation: Degradation of proteins, peptides, and glycopeptides	ATP-dependent Clp protease, proteolytic subunit			0.0796006	0.127365		0.170398	0.236322	0.0968808			0.336263	0.357938	0.424346
LIYGEESPYAR	cce_2291	Translation: Degradation of proteins, peptides, and glycopeptides	processing protease				0.0290756								0.00135702
AISGTSMATPHVAGIAALYAESTGKR	cce_0593	Translation: Degradation of proteins, peptides, and glycopeptides	protease		0.00670568		0.0108928		0.00927329	0.00831258	0.00935171		0.0131278	0.0093811	0.024818
IDSPGGTVGDSQEIYEALKR	cce_3371	Translation: Degradation of proteins, peptides, and glycopeptides	protease IV, 36K short form	0.0508099	0.0641873	0.0665105	0.0718365	0.0819413	0.149655	0.0587152	0.133485		0.117244	0.155368	0.152626
AQLSHDPDPISR	cce_0144	Translation: Degradation of proteins, peptides, and glycopeptides	aminopeptidase N					0.395826	0.161952		0.248483		0.222099		0.353545
AKEYGLIDR	cce_1910	Translation: Degradation of proteins, peptides, and glycopeptides	ATP-dependent Clp protease, proteolytic subunit									0.35534	0.397925		0.451611
GGHPDYKINYSWDNDNNLAK	cce_0144	Translation: Degradation of proteins, peptides, and glycopeptides	aminopeptidase N											0.0375885
GILGDELFDKAIHR	cce_0144	Translation: Degradation of proteins, peptides, and glycopeptides	aminopeptidase N											0.0415531
QASDIEIEANEILR	cce_1911	Translation: Degradation of proteins, peptides, and glycopeptides	ATP-dependent Clp protease, proteolytic subunit	0.0441004	0.0429655	0.0464976	0.0802391		0.116122	0.115981	0.143595			0.0954731
PIGVPSVPYRLPGSQYER	cce_1911	Translation: Degradation of proteins, peptides, and glycopeptides	ATP-dependent Clp protease, proteolytic subunit	0.062866		0.0379744		0.0764482		0.0396437		0.12947		0.197678
LPGSQYER	cce_1911	Translation: Degradation of proteins, peptides, and glycopeptides	ATP-dependent Clp protease, proteolytic subunit										0.102714
NLFDQLQAIEAVTSADIQR	cce_3195	Translation: Degradation of proteins, peptides, and glycopeptides	protease						0.0196875				0.69512
TAIAEGLAQR	cce_4247	Translation: Degradation of proteins, peptides, and glycopeptides	ATP-dependent Clp protease, regulatory subunit	0.251009	0.391781	0.325125	0.443927		0.6993	0.781713	0.496253	0.559882	0.747915
TKNNPVLIGEPGVGK	cce_4247	Translation: Degradation of proteins, peptides, and glycopeptides	ATP-dependent Clp protease, regulatory subunit	0.523415	0.451812	0.553841	0.574339	0.671517	0.786883	0.822829	0.895064	0.843777	0.862778
VTLTIRR	cce_1372	Translation: Degradation of proteins, peptides, and glycopeptides	carboxyl-terminal protease	0.612135									0.898379
MIQSRSLDHTISSKR	cce_4439	Translation: Degradation of proteins, peptides, and glycopeptides	ATP-dependent Clp protease, proteolytic subunit									0.0115155
EFYKEQNIILEER	cce_3195	Translation: Degradation of proteins, peptides, and glycopeptides	protease	0.0189142	0.00844513			0.0134549			0.0208604	0.0339349
FLDPVFR	cce_3195	Translation: Degradation of proteins, peptides, and glycopeptides	protease									0.122599
DKIGDFGDPQFDQAYEELKK	cce_1372	Translation: Degradation of proteins, peptides, and glycopeptides	carboxyl-terminal protease	0.383275	0.358913	0.317034					0.417628	0.253036
EAIELYDRHLYEK	cce_0144	Translation: Degradation of proteins, peptides, and glycopeptides	aminopeptidase N									0.620965
ATFIPENLTIGK	cce_3195	Translation: Degradation of proteins, peptides, and glycopeptides	protease		0.0399105		0.0312873				0.086035
LSDRYISDR	cce_4247	Translation: Degradation of proteins, peptides, and glycopeptides	ATP-dependent Clp protease, regulatory subunit			0.451831	0.546903			0.799371	0.744
QLGETAEVAAGGGTPGR	cce_4247	Translation: Degradation of proteins, peptides, and glycopeptides	ATP-dependent Clp protease, regulatory subunit			0.284697	0.371135				0.762967
LVEEGYNPAYGAR	cce_4247	Translation: Degradation of proteins, peptides, and glycopeptides	ATP-dependent Clp protease, regulatory subunit					0.232088	0.582426		0.837156
VVSGDTQPVLAK	cce_4247	Translation: Degradation of proteins, peptides, and glycopeptides	ATP-dependent Clp protease, regulatory subunit			0.495143	0.513956	0.0241804	0.989538	0.976898	0.976267
ELTEEEHHILQEMIDTSYQQFVTTVAQGR	cce_3371	Translation: Degradation of proteins, peptides, and glycopeptides	protease IV, 36K short form							0.0553258
IAKDIDRTFYLTPEK	cce_1910	Translation: Degradation of proteins, peptides, and glycopeptides	ATP-dependent Clp protease, proteolytic subunit	0.0403621	0.0619087	0.0952401	0.0951996	0.137598	0.136682	0.158724
DIDRTFYLTPEK	cce_1910	Translation: Degradation of proteins, peptides, and glycopeptides	ATP-dependent Clp protease, proteolytic subunit							0.166323
AGELRDQEMDIKEQIR	cce_4247	Translation: Degradation of proteins, peptides, and glycopeptides	ATP-dependent Clp protease, regulatory subunit							0.590306
NNPVLIGEPGVGK	cce_4247	Translation: Degradation of proteins, peptides, and glycopeptides	ATP-dependent Clp protease, regulatory subunit	0.424332		0.490024	0.434785	0.593058	0.645416	0.815189
EILYIKK	cce_4439	Translation: Degradation of proteins, peptides, and glycopeptides	ATP-dependent Clp protease, proteolytic subunit					0.230859	0.239838
LDMSEYMER	cce_4247	Translation: Degradation of proteins, peptides, and glycopeptides	ATP-dependent Clp protease, regulatory subunit			0.270067			0.513375
ALATYFFGSEEAMIR	cce_4247	Translation: Degradation of proteins, peptides, and glycopeptides	ATP-dependent Clp protease, regulatory subunit	0.351186	0.340198		0.430531	0.533057
IANKDIPDILEEKR	cce_4247	Translation: Degradation of proteins, peptides, and glycopeptides	ATP-dependent Clp protease, regulatory subunit			0.265547		0.589896
LIGQEDAVK	cce_4247	Translation: Degradation of proteins, peptides, and glycopeptides	ATP-dependent Clp protease, regulatory subunit	0.500285			0.531644	0.66695
AIDLIDEAGSR	cce_4247	Translation: Degradation of proteins, peptides, and glycopeptides	ATP-dependent Clp protease, regulatory subunit				0.580647
LDEIIVFR	cce_4247	Translation: Degradation of proteins, peptides, and glycopeptides	ATP-dependent Clp protease, regulatory subunit			0.460009	0.612242
LTQFSAHASEEMRDAIREAEAAK	cce_1372	Translation: Degradation of proteins, peptides, and glycopeptides	carboxyl-terminal protease	0.408499		0.289512
VGLKNPNRPIASFVFSGPTGVGK	cce_4247	Translation: Degradation of proteins, peptides, and glycopeptides	ATP-dependent Clp protease, regulatory subunit	0.337982		0.410457
FENPSQTLSR	cce_2291	Translation: Degradation of proteins, peptides, and glycopeptides	processing protease	0.0586913	0.0267664
GIPVNYYVEKGKEEEANLSMGK	cce_0144	Translation: Degradation of proteins, peptides, and glycopeptides	aminopeptidase N		0.0545664
TGSRLEPIEEVGLAETTGSLMR	cce_2291	Translation: Degradation of proteins, peptides, and glycopeptides	processing protease		0.0913186
LIGQEDAVKAVSR	cce_4247	Translation: Degradation of proteins, peptides, and glycopeptides	ATP-dependent Clp protease, regulatory subunit		0.344143
AGELRDQEMDIK	cce_4247	Translation: Degradation of proteins, peptides, and glycopeptides	ATP-dependent Clp protease, regulatory subunit	0.242817	0.364213
TILKQKDDAVR	cce_4247	Translation: Degradation of proteins, peptides, and glycopeptides	ATP-dependent Clp protease, regulatory subunit		0.399771
NNPVLIGEPGVGK	cce_1941	Translation: Degradation of proteins, peptides, and glycopeptides	ATP-dependent Clp protease, ATP-binding subunit		0.430361
VIQILGRR	cce_4247	Translation: Degradation of proteins, peptides, and glycopeptides	ATP-dependent Clp protease, regulatory subunit		0.481951
LMTYEYFGYPQDFIFDYQEGVK	cce_2291	Translation: Degradation of proteins, peptides, and glycopeptides	processing protease	0.0323946
YVLEALNTVK	cce_3371	Translation: Degradation of proteins, peptides, and glycopeptides	protease IV, 36K short form	0.0889956
VKVVSGDTQPVLAK	cce_4247	Translation: Degradation of proteins, peptides, and glycopeptides	ATP-dependent Clp protease, regulatory subunit	0.28713
NGELEAQKATNR	cce_1372	Translation: Degradation of proteins, peptides, and glycopeptides	carboxyl-terminal protease	0.558814
MWLDEGR	cce_1372	Translation: Degradation of proteins, peptides, and glycopeptides	carboxyl-terminal protease	0.60434
QLAEVYFGRYGEK	cce_3195	Translation: Degradation of proteins, peptides, and glycopeptides	protease	0.701298
MNKGELIDAVANKAEVTK	cce_1745	Translation: Nucleoproteins	DNA binding protein HU	0.0385399	0.0192199	0.0384414	0.0411681		0.0647082	0.0828257	0.0681429	0.0647938	0.0798636	0.0738185	0.0877734	0.0642603
GFGFVEMGTETEETAAIEALDGAEWMGR	cce_3101	Translation: Nucleoproteins	RNA-binding protein	0.031409	0.0427188	0.046191	0.046292	0.0526839	0.053538	0.0703142	0.0691469	0.0261547	0.0529358	0.0614911	0.0602661	0.0723115
MNKEELVNMIAAK	cce_1277	Translation: Nucleoproteins	putative histone-like DNA-binding protein	0.0147231	0.0214844	0.0308345	0.0292873	0.0487157	0.0320639	0.0555143	0.0720918	0.0752204	0.0828222	0.0657096	0.0859736	0.109851
MNKEQLVK	cce_5069	Translation: Nucleoproteins	DNA binding protein HU		0.0609472		0.0707039		0.208574		0.241712	0.228166	0.269819	0.314869	0.300308	0.285722
GFAFVTVPNDELADAFIEK	cce_0102	Translation: Nucleoproteins	RNA-binding protein		0.101473		0.129387	0.037893						0.375968	0.412954	0.455195
MSIPATKVPAFSAGKLFK	cce_1745	Translation: Nucleoproteins	DNA binding protein HU	0.0551313	0.0413005	0.0458668	0.0343712	0.0491041	0.0569993	0.0596401	0.0486898	0.092623	0.111058	0.110216	0.0663207
MNKGELIDAVANK	cce_1745	Translation: Nucleoproteins	DNA binding protein HU												0.0728559
QGKNPQTGEPLTIPATTIPAFSASK	cce_5069	Translation: Nucleoproteins	DNA binding protein HU	0.638218	0.377307	0.0816911	0.0310178	0.0596423	0.0647513	0.0587893	0.359853	0.549089	0.0682884	0.0521137	0.0790758
KGMNPQTGQPITIPATTVPAFSAGKLFK	cce_1277	Translation: Nucleoproteins	putative histone-like DNA-binding protein	0.0103836	0.0122271	0.0149434	0.0115019	0.0251741		0.0184612	0.0227034	0.0193992	0.00594466	0.0209574
VPAFSAGKLFKER	cce_1745	Translation: Nucleoproteins	DNA binding protein HU											0.355997
KERDNTEEQLK	cce_3297	Translation: Nucleoproteins	chromosome segregation protein SMC									0.0517651
IWNLEK	cce_3297	Translation: Nucleoproteins	chromosome segregation protein SMC			0.0454639						0.110425
SIYVGNLSYDVTKEDLSEVFTDYGEVKR	cce_3336	Translation: Nucleoproteins	RNA-binding protein		0.16721					0.264721
GFAFVEMNSDDQEEQAISTLDGAEWMGR	cce_3336	Translation: Nucleoproteins	RNA-binding protein		0.10546	0.144879	0.129739	0.232018		0.293701
LYVGNLPKENLER	cce_0102	Translation: Nucleoproteins	RNA-binding protein						0.260548
GMNPQTGQPITIPATTVPAFSAGKLFK	cce_1277	Translation: Nucleoproteins	putative histone-like DNA-binding protein			0.0089077	0.00879408	0.0189273
VSLPTDRETGRPR	cce_1013	Translation: Nucleoproteins	RNA-binding protein			0.519553
GFAFVTVPNDELADAFIEKYNGQSFMDNDLKIEK	cce_0102	Translation: Nucleoproteins	RNA-binding protein		0.0716992
YNGQSFMDNDLKIEK	cce_0102	Translation: Nucleoproteins	RNA-binding protein	0.152594
QFIKETPWAHLDIAGPVWADKENGVNNAGATGFPVR	cce_0708	Translation: Protein modification and translation factors	leucine aminopeptidase		0.00682653		0.0203532	0.0231233	0.0154337	0.0330364			0.0164339	0.0254982	0.0253425	0.0265636
GMVIAKPGSITPHTQFEGEVYVLTKEEGGR	cce_4088	Translation: Protein modification and translation factors	elongation factor EF-Tu	0.0134387	0.0148953	0.0163758	0.0188576	0.0232424	0.0178646	0.0220067	0.0352213	0.0353135	0.0239116	0.03654	0.0346777	0.0299622
AVDDNIPEPEREIDKPFLMAVEDVFSISGR	cce_4088	Translation: Protein modification and translation factors	elongation factor EF-Tu	0.020355	0.0183101	0.0227708	0.021291	0.0231135	0.0239939	0.0257496	0.0330297	0.0299094	0.0355732	0.0333059	0.0354699	0.0405913
QFQAETILEDIKTGVR	cce_0505	Translation: Protein modification and translation factors	peptidyl-prolyl cis-trans isomerase	0.0220872			0.0112248		0.0371038	0.0496541	0.0541898	0.070612	0.0803405	0.0788696	0.0908647	0.0689281
PSLDPNGGSSQFFFFK	cce_0505	Translation: Protein modification and translation factors	peptidyl-prolyl cis-trans isomerase	0.0181883	0.01749	0.0161756	0.0195634	0.039612	0.0417734	0.049676	0.0435558	0.0567828	0.0420361	0.0450699	0.0616585	0.0750072
GMVIAKPGSITPHTQFEGEVYVLTK	cce_4088	Translation: Protein modification and translation factors	elongation factor EF-Tu	0.016396	0.0131553	0.0262472	0.0331832	0.036558	0.0453478	0.0403672	0.0545449	0.048354	0.049063	0.0491982	0.0402579	0.0772473
QFQAETILEDIK	cce_0505	Translation: Protein modification and translation factors	peptidyl-prolyl cis-trans isomerase	0.0111043	0.136967	0.0222172	0.0186165	0.138218	0.0497397	0.0276455		0.064687	0.0701249	0.0893195	0.0953299	0.0775649
IGGTIAELIEEAEFEGK	cce_0708	Translation: Protein modification and translation factors	leucine aminopeptidase	0.012217	0.0143696	0.0246239	0.0305392	0.0355151	0.0613328	0.0670147	0.0708354	0.0771575	0.0722904	0.0734033	0.0734578	0.0799837
KVQDAIEDISNHLR	cce_0505	Translation: Protein modification and translation factors	peptidyl-prolyl cis-trans isomerase	0.0166955	0.0177613				0.0557262	0.0575786	0.0457439	0.0691682	0.0483261	0.0896283	0.101036	0.0882663
VQDAIEDISNHLR	cce_0505	Translation: Protein modification and translation factors	peptidyl-prolyl cis-trans isomerase	0.0159294	0.0151127	0.0285957	0.0251824	0.0369841	0.0467883	0.0777684	0.0672054	0.0677832	0.0678345	0.0920627	0.0775695	0.0960712
EIDKPFLMAVEDVFSISGR	cce_4088	Translation: Protein modification and translation factors	elongation factor EF-Tu	0.0276448	0.0301618	0.0369614	0.0417716	0.0541117	0.0683471	0.0710178	0.08431	0.086497	0.0914245	0.159092	0.102149	0.102525
PGSITPHTQFEGEVYVLTK	cce_4088	Translation: Protein modification and translation factors	elongation factor EF-Tu	0.0303484	0.032933	0.00942242		0.0613645							0.102498	0.102961
AMHPGDILTASNGK	cce_0708	Translation: Protein modification and translation factors	leucine aminopeptidase										0.0918991			0.104613
YSVFGYLVDGK	cce_0505	Translation: Protein modification and translation factors	peptidyl-prolyl cis-trans isomerase		0.022104	0.0233278	0.0240291	0.0503602	0.0791646		0.067402	0.078735	0.0746326	0.112742	0.130413	0.116158
MTVELISPIAIEQGMR	cce_4088	Translation: Protein modification and translation factors	elongation factor EF-Tu	0.0275641	0.0304249	0.0344691	0.0438066	0.0605298	0.072161	0.0822573	0.179778	0.0885719	0.0967432	0.19688	0.118343	0.128617
MDMGGGAATLGAAK	cce_0708	Translation: Protein modification and translation factors	leucine aminopeptidase	0.0143574	0.0127418	0.0253476		0.0648256	0.0659534	0.0813813	0.101796	0.0940322	0.128304		0.145911	0.130829
GDDAPITAGNFVDLVER	cce_2171	Translation: Protein modification and translation factors	peptidyl-prolyl cis-trans isomerase B	0.0299841	0.0347612	0.0309842	0.0232572	0.0704384	0.0798043	0.0828928	0.0751065	0.13052	0.11643	0.128909	0.155868	0.149956
YALPIENEPIRK	cce_0505	Translation: Protein modification and translation factors	peptidyl-prolyl cis-trans isomerase			0.0243426	0.0191569	0.049099	0.0645176				0.122989	0.121462	0.137881	0.165463
TAMSQPVVLDHER	cce_2171	Translation: Protein modification and translation factors	peptidyl-prolyl cis-trans isomerase B	0.0417763	0.0441324	0.0371282	0.0519162	0.0812539	0.107003	0.142401	0.111484	0.181839	0.16141	0.17329	0.196958	0.183605
NMITGAAQMDGAILVVSAADGPMPQTR	cce_4088	Translation: Protein modification and translation factors	elongation factor EF-Tu	0.0491644	0.0421456	0.0353472	0.0530117	0.18316	0.0444789	0.107265	0.122545	0.186052	0.104766	0.136164	0.194732	0.189925
QTAEGLVHSYIHTGGR	cce_0704	Translation: Protein modification and translation factors	elongation factor TS	0.052844	0.0454381	0.0496942	0.0433005	0.0933365	0.100012	0.170624	0.175602	0.190116	0.170168	0.128333	0.240948	0.193136
AGETVPQATLEKR	cce_2122	Translation: Protein modification and translation factors	elongation factor P	0.0412377		0.0604477	0.0538976	0.0910682	0.137068	0.132178	0.144214	0.174773	0.182083	0.217164	0.193362	0.199043
LKANAVPIQIPIGTESEFR	cce_4089	Translation: Protein modification and translation factors	elongation factor EF-G	0.0542092		0.0426736	0.0728769		0.110168	0.121846	0.128358	0.0997543			0.151485	0.207502
ISADVPLAEMFGYATDIR	cce_4089	Translation: Protein modification and translation factors	elongation factor EF-G	0.0525813	0.0345305	0.0549178	0.0635552	0.0918291	0.126424	0.14831	0.152597	0.180863	0.193142	0.21409	0.217939	0.225129
GDTILNNATGKTER	cce_2051	Translation: Protein modification and translation factors	elongation factor EF-G	0.0708222												0.230061
VTDMAILVVAADDGVQPQTR	cce_1839	Translation: Protein modification and translation factors	translation initiation factor IF-2	0.0612357	0.0656104	0.0817871	0.0215994	0.125994	0.186742	0.164164	0.193337	0.204179	0.23245	0.224023		0.241594
AIQMSDVGLTPNNDGQVIR	cce_3592	Translation: Protein modification and translation factors	ribosome recycling factor	0.039377	0.0420293	0.0469739	0.0609699	0.0976628	0.102842	0.104175	0.125654	0.11932	0.139316	0.173426	0.127514	0.270684
NMMMLMSPK	cce_2578	Translation: Protein modification and translation factors	translation initiation factor IF-3			0.085394					0.198905				0.342307	0.313709
ALGQQGNR	cce_2171	Translation: Protein modification and translation factors	peptidyl-prolyl cis-trans isomerase B	0.0770979	0.0640746			0.141062	0.156228	0.17112		0.204166	0.126199	0.373049		0.402945
IYSGTISKGDTILNNATGKTER	cce_2051	Translation: Protein modification and translation factors	elongation factor EF-G	0.178323	0.170216	0.19748	0.223278	0.306391	0.306621	0.364504	0.36566	0.364999		0.425953		0.437692
APATLEPMVFPDPVISVAVSPK	cce_2051	Translation: Protein modification and translation factors	elongation factor EF-G	0.137005	0.135747	0.113049	0.185708	0.270378	0.266262	0.309808	0.333679	0.355927	0.32083	0.419198	0.465214	0.556897
FGALTFTR	cce_2051	Translation: Protein modification and translation factors	elongation factor EF-G						0.416503	0.434498	0.495853			0.535412		0.609995
IIYVNKLDR	cce_2051	Translation: Protein modification and translation factors	elongation factor EF-G		0.314607				0.538834		0.578403	0.578342				0.708315
SDEILEGVPGDR	cce_0505	Translation: Protein modification and translation factors	peptidyl-prolyl cis-trans isomerase			0.0209361	0.0647397		0.0544326					0.0597947	0.0827476
QSGGKGQYGHVVIELEPGEAGSGFEFVSK	cce_4089	Translation: Protein modification and translation factors	elongation factor EF-G												0.100835
KMGAFLGVAK	cce_0708	Translation: Protein modification and translation factors	leucine aminopeptidase	0.0113142							0.0529138			0.11088	0.110844
GFYNGLTFHR	cce_2171	Translation: Protein modification and translation factors	peptidyl-prolyl cis-trans isomerase B	0.0107804	0.0275416	0.0305123	0.0260978	0.0641672	0.0576287	0.100764			0.166845	0.188054	0.114095
QTIAQLGENIQVR	cce_0704	Translation: Protein modification and translation factors	elongation factor TS		0.0318951	0.0253595		0.0501995		0.0579555		0.0923457	0.0788504		0.157846
ELQEAVENKDKEQVWIK	cce_0505	Translation: Protein modification and translation factors	peptidyl-prolyl cis-trans isomerase	0.0325526	0.0341434	0.0390721	0.0570912		0.183735	0.212627		0.259955	0.235698	0.239895	0.232431
VTLMDGAYHPVDSSAIAFEIAAK	cce_2051	Translation: Protein modification and translation factors	elongation factor EF-G	0.114341	0.115904	0.119439	0.131822	0.22515	0.282561	0.250971		0.297176		0.362701	0.35113
IMDDRFGALTFTR	cce_2051	Translation: Protein modification and translation factors	elongation factor EF-G		0.245873	0.201408	0.23763	0.409531	0.451801	0.499716	0.511511				0.653477
QVGVPSLVVFLNKK	cce_4088	Translation: Protein modification and translation factors	elongation factor EF-Tu	0.0280467											0.851541
TLAIQFPVVDNDAAQTTAAIAEGMILSLHQDNR	cce_0708	Translation: Protein modification and translation factors	leucine aminopeptidase								0.0148662			0.00481641
MLREYKVEATVGQPQVAYR	cce_4089	Translation: Protein modification and translation factors	elongation factor EF-G											0.0600193
YFEGLKSPIADMK	cce_0708	Translation: Protein modification and translation factors	leucine aminopeptidase											0.0601105
FVLGEGIEKQETNFADEVAAQTGQK	cce_0704	Translation: Protein modification and translation factors	elongation factor TS	0.0213531	0.0234624	0.0270821	0.0318178		0.0608687					0.0661705
IKMTVELISPIAIEQGMR	cce_4088	Translation: Protein modification and translation factors	elongation factor EF-Tu						0.058349	0.0718738	0.0749016	0.0490005	0.0844718	0.0750705
VYSGVLEKGNYVYNATQEQKER	cce_4089	Translation: Protein modification and translation factors	elongation factor EF-G		0.052412	0.0443882	0.0313156	0.0790121						0.0792559
MTQSLEK	cce_1418	Translation: Protein modification and translation factors	probable AMP-dependent synthetase and ligase				0.055533			0.149675				0.0927784
VIDSDGSQLGIITPEEALNVAQER	cce_2578	Translation: Protein modification and translation factors	translation initiation factor IF-3		0.0165959									0.0938704
LEGDEKPTYSK	cce_2171	Translation: Protein modification and translation factors	peptidyl-prolyl cis-trans isomerase B	0.0607506	0.0627915	0.0634848	0.0770246	0.10262	0.184272	0.231317	0.234993	0.236506	0.251686	0.128944
TFRAGETVPQATLEKR	cce_2122	Translation: Protein modification and translation factors	elongation factor P	0.0253225	0.031277	0.0409368	0.0227546	0.0435914	0.0461136	0.072551	0.100304	0.0766857	0.120489	0.151529
YLEGEEITIDEIK	cce_2051	Translation: Protein modification and translation factors	elongation factor EF-G			0.0382002				0.161455				0.350114
LQQAMSSR	cce_1839	Translation: Protein modification and translation factors	translation initiation factor IF-2			0.193008								0.549122
TGTSIELDGSVWR	cce_2122	Translation: Protein modification and translation factors	elongation factor P										0.0212517
TAMSQPVVLDHERGAVAMAR	cce_2171	Translation: Protein modification and translation factors	peptidyl-prolyl cis-trans isomerase B	0.0179599	0.0349067	0.0202936	0.0280546	0.0484964	0.0116719	0.0329705		0.0109334	0.039467
VTDQFTDKIDELLAAK	cce_3592	Translation: Protein modification and translation factors	ribosome recycling factor										0.0484029
AGETVPQATLEK	cce_2122	Translation: Protein modification and translation factors	elongation factor P	0.0252451	0.0118174				0.0702933	0.0652953	0.0923395		0.052464
QVGVPSLVVFLNK	cce_4088	Translation: Protein modification and translation factors	elongation factor EF-Tu										0.0599739
DGSYLGRET	cce_2122	Translation: Protein modification and translation factors	elongation factor P									0.119326	0.109478
LKNAQTGSVVER	cce_2122	Translation: Protein modification and translation factors	elongation factor P		0.00972345	0.0353726	0.0272585		0.075332				0.131016
VYSGVLEK	cce_4089	Translation: Protein modification and translation factors	elongation factor EF-G	0.086653						0.175453	0.244273		0.275569
FDSELTPPGFNLMDGR	cce_0505	Translation: Protein modification and translation factors	peptidyl-prolyl cis-trans isomerase						0.0552865	0.236019	0.097082	0.0450276
YALPIENEPIR	cce_0505	Translation: Protein modification and translation factors	peptidyl-prolyl cis-trans isomerase				0.0313243					0.0684347
TQLEFVVPAR	cce_1679	Translation: Protein modification and translation factors	GTP-binding protein TypA					0.371956				0.0740798
EGGRTIGAGVVSKILK	cce_4088	Translation: Protein modification and translation factors	elongation factor EF-Tu									0.0862049
GNLTIVVDGYNAPVNGGNFVDLVQR	cce_0505	Translation: Protein modification and translation factors	peptidyl-prolyl cis-trans isomerase									0.812405
IYSGTISKGDTILNNATGK	cce_2051	Translation: Protein modification and translation factors	elongation factor EF-G	0.184948		0.0776763			0.252287		0.494346
TIGAGVVSKILK	cce_4088	Translation: Protein modification and translation factors	elongation factor EF-Tu	0.0285542	0.0412023	0.042015	0.045876	0.0974809		0.117001
DHQLNIIDTPGHVDFTIEVYR	cce_2051	Translation: Protein modification and translation factors	elongation factor EF-G	0.0617393		0.0694978				0.168184
IKADVPLSEMFGYIGDLR	cce_2051	Translation: Protein modification and translation factors	elongation factor EF-G	0.0362427	0.512752					0.772871
LGEVHEGTATMDWMAQEQER	cce_4089	Translation: Protein modification and translation factors	elongation factor EF-G						0.0717654
RGQIEGMNTDDGLAK	cce_4089	Translation: Protein modification and translation factors	elongation factor EF-G					0.0366208	0.0960814
LEGNAVVEMTINGSPVTIEVK	cce_2171	Translation: Protein modification and translation factors	peptidyl-prolyl cis-trans isomerase B					0.00784126
QTIAQLGENIQVRR	cce_0704	Translation: Protein modification and translation factors	elongation factor TS			0.0128844		0.0259852
IGGTIAELIEEAEFEGKSGSSVATR	cce_0708	Translation: Protein modification and translation factors	leucine aminopeptidase		0.0148023	0.0359047	0.0442218	0.0535951
VSGSGIETMKMDMGGGAATLGAAK	cce_0708	Translation: Protein modification and translation factors	leucine aminopeptidase				0.0158082	0.0568699
GTNHYPQDIEWSVQHLNPVFR	cce_1418	Translation: Protein modification and translation factors	probable AMP-dependent synthetase and ligase	0.189675	0.220023	0.195975		0.391236
YALPIENEPIRKVQDAIEDISNHLR	cce_0505	Translation: Protein modification and translation factors	peptidyl-prolyl cis-trans isomerase				0.0216425
VTVEYYGTETPLYQLANISTPDATTIMIQPYDKGSMGQIEK	cce_3592	Translation: Protein modification and translation factors	ribosome recycling factor				0.0466486
LVEMHANSREEIETAQAGDIVAIVGMK	cce_2051	Translation: Protein modification and translation factors	elongation factor EF-G				0.114673
ETPWAHLDIAGPVWADKENGVNNAGATGFPVR	cce_0708	Translation: Protein modification and translation factors	leucine aminopeptidase			0.140226
AGQQAALMKEDGSIVKGK	cce_1679	Translation: Protein modification and translation factors	GTP-binding protein TypA			0.197034
ELVAAPANTVTPVTFAETAQNLAK	cce_0708	Translation: Protein modification and translation factors	leucine aminopeptidase		0.0103867
LKANAVPIQIPIGTESEFRGIVDLVR	cce_4089	Translation: Protein modification and translation factors	elongation factor EF-G		0.0338066
GIFSMEFSHYAEVPRNVAEAIVLK	cce_4089	Translation: Protein modification and translation factors	elongation factor EF-G		0.0448202
GTVIEANLDRTR	cce_1839	Translation: Protein modification and translation factors	translation initiation factor IF-2		0.0897862
IIYVNKLDRTGADFFSVVK	cce_2051	Translation: Protein modification and translation factors	elongation factor EF-G		0.170745
IISAQVIDGLDNLVKPK	cce_0505	Translation: Protein modification and translation factors	peptidyl-prolyl cis-trans isomerase	0.0139661
ADVPLSEMFGYIGDLR	cce_2051	Translation: Protein modification and translation factors	elongation factor EF-G	0.0414859
KADDQEPFSALAFK	cce_4089	Translation: Protein modification and translation factors	elongation factor EF-G	0.0675778
NTAVRYDDTLINIVDTPGHADFGGEVER	cce_1679	Translation: Protein modification and translation factors	GTP-binding protein TypA	0.14894
YDDTLINIVDTPGHADFGGEVER	cce_1679	Translation: Protein modification and translation factors	GTP-binding protein TypA	0.310697
SLTTYK	cce_4017	Translation: Ribosomal proteins	50S ribosomal protein L2					0.0281198								0.0113455
ADSLNVYDLLDADKIVITSEAISK	cce_4015	Translation: Ribosomal proteins	50S ribosomal protein L4	0.0226638								0.295141				0.018853
SNHHIYAQIIDDVAQHTLAAASTLEPDLR	cce_4030	Translation: Ribosomal proteins	50S ribosomal protein L18													0.0219893
VQEASNAGADIVGSEELIDEIQK	cce_0225	Translation: Ribosomal proteins	50S ribosomal protein L1	0.0089832	0.0125111	0.0152143	0.0239349	0.0398269	0.0296536	0.0342892	0.0299768	0.0443388	0.0377745	0.0469736	0.0466963	0.0254756
SIAQVLKEEGFIEGFEEVGEGVKK	cce_4028	Translation: Ribosomal proteins	30S ribosomal protein S8	0.0242669	0.0100972	0.00966579	0.0166877	0.0137599	0.0201209	0.0205612	0.0256919	0.0240065	0.0286356	0.0303196	0.0370988	0.0273698
AIGYLYDK	cce_4040	Translation: Ribosomal proteins	50S ribosomal protein L17				0.0470987								0.0508815	0.0305498
QLVHALFAEAPER	cce_4040	Translation: Ribosomal proteins	50S ribosomal protein L17	0.18238	0.123505		0.122787	0.0643394	0.140931	0.0680014		0.0493493				0.0323133
LQQQFSYSNIHQVPK	cce_4027	Translation: Ribosomal proteins	50S ribosomal protein L5	0.00764316	0.00916793	0.0154725	0.00968325	0.0289257	0.0312197	0.0362434	0.0389891	0.0297362	0.0301098	0.0433424	0.039862	0.0420992
GIEQVVFDRGGNLYHGR	cce_4030	Translation: Ribosomal proteins	50S ribosomal protein L18		0.0102138	0.00637397	0.0172483	0.0164753	0.0197364	0.0133129	0.0454362	0.0481441	0.0433323	0.0613253	0.0413315	0.0429025
GGVMQGQALNEDQVK	cce_0224	Translation: Ribosomal proteins	50S ribosomal protein L10	0.00131371	0.00423008	0.0143402	0.00928145	0.0359312	0.0289991	0.0244117	0.0291046	0.0349985	0.0354033	0.0553211	0.0468408	0.0430397
GSSAFVLVKDDVGSAVR	cce_0224	Translation: Ribosomal proteins	50S ribosomal protein L10	0.0065813	0.00447366		0.00403218				0.0164944	0.0297574		0.0544762	0.0456227	0.0434647
EQLIFPEIDYDTIDQIR	cce_4027	Translation: Ribosomal proteins	50S ribosomal protein L5	0.00439334	0.00980196	0.0128931	0.0151164	0.0289713	0.0288492	0.0260195	0.0371275	0.035919	0.0412378	0.0480887	0.0507935	0.0548426
ADIFNAGDLVDIAGTSMGR	cce_4013	Translation: Ribosomal proteins	50S ribosomal protein L3	0.0177677	0.0181627	0.021196	0.0232933	0.0403841	0.0281029	0.037814	0.0450594	0.0443065	0.0480765	0.0543664		0.0555617
MIQQQTYLNVADNSGAR	cce_4024	Translation: Ribosomal proteins	50S ribosomal protein L14		0.00758977			0.0284591	0.0120201	0.0337223	0.0285228	0.0420994		0.0588878		0.0567329
AALKEAFENAEDFEEKIEIHR	cce_0081	Translation: Ribosomal proteins	30S ribosomal protein S14	0.0141309	0.0227252	0.0183272	0.0267152		0.0320923	0.0455219	0.0472206	0.0420489	0.0667918	0.0703476	0.0501456	0.0575535
EGMPVGVMVTLR	cce_4027	Translation: Ribosomal proteins	50S ribosomal protein L5									0.0297301	0.0459206		0.0646689	0.0642159
TLVANMIQGVSQGFEK	cce_4029	Translation: Ribosomal proteins	50S ribosomal protein L6	0.0125807	0.0167218	0.0183897	0.020909	0.0424834	0.0404438	0.040526	0.0490446	0.0478092	0.0687353	0.0716818	0.0708678	0.071092
APNDIISDMLTR	cce_4028	Translation: Ribosomal proteins	30S ribosomal protein S8	0.00988134	0.0102773	0.0171396	0.0249321	0.0325868	0.0462393	0.0354197	0.0828087	0.0783248	0.0890241	0.102071	0.123604	0.0726726
NLSNAGIADIRIER	cce_4020	Translation: Ribosomal proteins	30S ribosomal protein S3	0.0170361	0.01842	0.00828246	0.0132105	0.0339883	0.0436439	0.0507599	0.0362667	0.0307186	0.0609985	0.0556006	0.0542325	0.0760066
LTANEDGSYVIDK	cce_1391	Translation: Ribosomal proteins	50s ribosomal protein L21	0.00263745	0.0109492		0.0179441	0.0133799	0.0298714	0.034181	0.0385759	0.0462034	0.0865872	0.084743	0.0788151	0.0784549
LVPGSGEIIVNKKPGNIYFNR	cce_4043	Translation: Ribosomal proteins	30S ribosomal protein S9		0.0207313	0.028661	0.0314079	0.0402054	0.0276425	0.0545229	0.0509922	0.045059	0.0548242	0.0820705	0.082977	0.0790368
VEDMIVVENFAEQLPQPK	cce_4015	Translation: Ribosomal proteins	50S ribosomal protein L4	0.0151104	0.0203829	0.0185909	0.021693	0.032863	0.0312422	0.0375849	0.0547893	0.0497517	0.0584622	0.0741303	0.0707871	0.0837338
IMFELSGVAEPVAR	cce_4021	Translation: Ribosomal proteins	50S ribosomal protein L16	0.0119848	0.0142801	0.0230086	0.0268101	0.0464153	0.0382452	0.0522286	0.0473864	0.0414114	0.0758124	0.0742316	0.0963911	0.0839915
LKTFYQETIVPK	cce_4027	Translation: Ribosomal proteins	50S ribosomal protein L5	0.00941387	0.015338	0.010161	0.0187236	0.0464658	0.0384079	0.0515797	0.0763584	0.0610529	0.0664503	0.110586	0.107086	0.084565
LAVGVNEVPTSIGR	cce_0224	Translation: Ribosomal proteins	50S ribosomal protein L10	0.0034869	0.00824636	0.011731	0.0104643	0.0343209	0.0314322	0.0443567	0.0488467	0.0533894	0.0718501	0.0816455	0.0850456	0.0879353
GINDIPNSLGR	cce_0224	Translation: Ribosomal proteins	50S ribosomal protein L10	0.0169326	0.020214	0.0173492	0.00789394	0.0311691	0.031385	0.0334515	0.049104		0.0404028	0.075407	0.0375797	0.0888278
LADAIYEGR	cce_0705	Translation: Ribosomal proteins	30S ribosomal protein S2		0.0221832	0.0241573		0.0501874		0.0652788		0.0701312	0.0735591	0.136317	0.144505	0.089041
RGDNAEMAIIELM	cce_4040	Translation: Ribosomal proteins	50S ribosomal protein L17	0.0246284		0.0320474	0.0214721	0.0448279	0.0510866	0.0541706		0.0998464	0.128635	0.112605	0.0810642	0.0894305
NLSNAGIADIR	cce_4020	Translation: Ribosomal proteins	30S ribosomal protein S3		0.0173601	0.0184206						0.0542273	0.0744497		0.117345	0.0904112
LNGAEIAR	cce_4020	Translation: Ribosomal proteins	30S ribosomal protein S3								0.059588					0.0916559
TAAYIPIQEMSINRVDDPDEVLQSNETR	cce_0219	Translation: Ribosomal proteins	30S ribosomal protein S1	0.0137661					0.0894771		0.0510581	0.0598515				0.0924312
LANEIMDAANETGAAMK	cce_4090	Translation: Ribosomal proteins	30S ribosomal protein S7	0.0167107	0.0199759	0.0275459		0.0564885	0.0523301	0.0555018	0.0677729	0.0811408	0.0657483	0.083133	0.104829	0.0949132
IVDTANRTDATAIGPIPLPTKR	cce_4087	Translation: Ribosomal proteins	30S ribosomal protein S10	0.0265621	0.0243755	0.0347511	0.0293336	0.0419676	0.0600544	0.0322484	0.0591335	0.0751705	0.0721077	0.0785957	0.0789484	0.095622
ILENYPGEMIEKFDEVMKTADAR	cce_1653	Translation: Ribosomal proteins	30S ribosomal protein S1				0.0304869		0.0566601	0.0976182	0.0986026	0.0913016	0.100729	0.0787994	0.106644	0.0987126
IVDTANRTDATAIGPIPLPTK	cce_4087	Translation: Ribosomal proteins	30S ribosomal protein S10	0.020836	0.0234291	0.0305333	0.0404568	0.0637205	0.0552721	0.0725872	0.0760534		0.0661603		0.114608	0.0989176
TQVVVGQNEPIESALR	cce_0290	Translation: Ribosomal proteins	30S ribosomal protein S21	0.0333421	0.0522452	0.0442151	0.0529385	0.0650793			0.0922637	0.0631967	0.081696		0.0546207	0.101737
MYAFLDR	cce_4027	Translation: Ribosomal proteins	50S ribosomal protein L5		0.0171193	0.0216424		0.0460509			0.0549077	0.0536193				0.102046
GMMDFEVLIATPDMMPK	cce_0225	Translation: Ribosomal proteins	50S ribosomal protein L1	0.00550501	0.0123962			0.0204764		0.0674156		0.0569436	0.0493361	0.0918074	0.0738173	0.102184
MNVQAIIKDIESEYLK	cce_0801	Translation: Ribosomal proteins	50s ribosomal protein L19	0.0226176	0.0219819	0.0160935	0.0226963			0.0679403	0.072903	0.0727069	0.0831543	0.112111	0.109412	0.102446
DSNRYQTLIK	cce_4123	Translation: Ribosomal proteins	30S ribosomal protein S15								0.0807522		0.113738	0.0749532	0.151954	0.110876
GRQPIINTLQR	cce_4028	Translation: Ribosomal proteins	30S ribosomal protein S8	0.0116193	0.0164607	0.0142862	0.014579	0.0310663	0.0489681	0.0493498	0.0598438	0.0745816	0.0861325	0.111771	0.127048	0.113077
MPDLNANDIDAAMNIVEGTAR	cce_0226	Translation: Ribosomal proteins	50S ribosomal protein L11	0.0556751	0.0485855	0.038548	0.0498381	0.0677165	0.0758016	0.0743817	0.0913874	0.0863076	0.102466	0.0958646	0.10342	0.11538
AGFEGGQMPLYR	cce_4032	Translation: Ribosomal proteins	50S ribosomal protein L15	0.0198253	0.0192152	0.0214783	0.0200992	0.0304956	0.0364439	0.0394471	0.0514165	0.0469015	0.062912	0.0680381	0.0603386	0.11726
TGEEPLEVFER	cce_4090	Translation: Ribosomal proteins	30S ribosomal protein S7	0.0176008	0.0301211	0.0313687		0.0657182	0.057206	0.112678	0.11652	0.103177	0.096897	0.140886	0.0384281	0.121628
TAIGSRVEDMIVVENFAEQLPQPK	cce_4015	Translation: Ribosomal proteins	50S ribosomal protein L4	0.00982537	0.0200761	0.0854827	0.0417982	0.0506816	0.072383	0.0530466	0.0522632	0.0593347	0.0635988	0.0334742	0.0458745	0.121802
TKTITPSSQGLDQK	cce_4042	Translation: Ribosomal proteins	50S ribosomal protein L13	0.0187106	0.0368199	0.040942	0.0288944	0.0640225	0.10118	0.10294	0.108931	0.12123	0.143807	0.099044	0.151206	0.122273
TQVVVGQNEPIESALRR	cce_0290	Translation: Ribosomal proteins	30S ribosomal protein S21	0.0356277	0.03405	0.0304504	0.0503492	0.0505656	0.103194	0.100428	0.100769	0.106039	0.0940239	0.131886	0.151843	0.124102
YVFDVLPK	cce_4016	Translation: Ribosomal proteins	50S ribosomal protein L23				0.0423816		0.0653665	0.0594763	0.0676675	0.0859508	0.0901831	0.0909992	0.113755	0.125564
YLQAVEEYAASPTPENK	cce_3490	Translation: Ribosomal proteins	30S ribosomal protein S20	0.0269306	0.0280186	0.0461265	0.0522984	0.0890755	0.105731	0.104085	0.111747	0.359517	0.115881	0.149376	0.122142	0.127912
ILENYPGEMIEKFDEVMK	cce_1653	Translation: Ribosomal proteins	30S ribosomal protein S1							0.138695	0.136305	0.167623	0.14792		0.221062	0.136988
AYIENNYQIEGDLRR	cce_4037	Translation: Ribosomal proteins	30S ribosomal protein S13	0.0292962			0.0549017	0.0588848	0.0558176	0.0642786	0.0795919	0.0784181	0.0552257	0.0743144	0.0931374	0.140087
GGTVTADLETAINEFK	cce_0225	Translation: Ribosomal proteins	50S ribosomal protein L1	0.0593999	0.0288605	0.0401415	0.0375713	0.0709344	0.0787795	0.0905892	0.0891695	0.0709818	0.0928836	0.128708	0.137617	0.143279
SAATDEILEK	cce_0223	Translation: Ribosomal proteins	50S ribosomal protein L7/L12	0.0139444	0.0149562	0.0147341	0.0194883	0.0427031	0.0375596	0.0706436	0.103597	0.0508369	0.0636248	0.0742406	0.0750979	0.144866
AAIESLFDVK	cce_4016	Translation: Ribosomal proteins	50S ribosomal protein L23	0.0163238	0.0207748	0.0235569	0.0257717	0.0443172	0.0564426	0.0638305	0.0763576	0.0705682	0.0972686	0.119991	0.131798	0.145958
VDDTATYTLGEAVK	cce_4013	Translation: Ribosomal proteins	50S ribosomal protein L3	0.012071	0.00660093	0.0146108	0.0358231		0.0731502	0.0873275	0.106265	0.120996	0.110865	0.122075	0.151163	0.156701
FLFVGTKR	cce_0705	Translation: Ribosomal proteins	30S ribosomal protein S2			0.025962		0.0640804		0.0965985	0.0894683	0.0827668	0.101969		0.146886	0.158833
LAYPIQK	cce_2725	Translation: Ribosomal proteins	30s ribosomal protein S6			0.0415763		0.0655751	0.042668		0.078028	0.0437833		0.137854	0.136461	0.162747
GLGEASQNAK	cce_4027	Translation: Ribosomal proteins	50S ribosomal protein L5	0.0124161								0.0486862	0.000956411			0.164586
SQEILAETGVNPDTR	cce_4037	Translation: Ribosomal proteins	30S ribosomal protein S13	0.0364843	0.0426807	0.0683784	0.112282	0.0927694	0.0822784	0.509871	0.231877		0.119628	0.180895	0.1735	0.173838
GYYRDFGLSR	cce_0081	Translation: Ribosomal proteins	30S ribosomal protein S14	0.0240765	0.0440909	0.0421445	0.0639528	0.100771	0.114833	0.119434	0.157625	0.175052	0.16098	0.219443	0.204964	0.185163
LADIGTYR	cce_4037	Translation: Ribosomal proteins	30S ribosomal protein S13											0.194758		0.188739
PTIQQLIR	cce_4091	Translation: Ribosomal proteins	30S ribosomal protein S12	0.0368789	0.0589081	0.0462735	0.0591752	0.0938025	0.117972	0.160546	0.179759	0.194391	0.213639		0.251918	0.195967
LPGSTGAGTTPGR	cce_4013	Translation: Ribosomal proteins	50S ribosomal protein L3	0.0124202	0.0227483	0.021633	0.0370986	0.0565457	0.067995	0.0840475	0.102885	0.127492	0.146016	0.171006	0.192951	0.200624
FLFVGTK	cce_0705	Translation: Ribosomal proteins	30S ribosomal protein S2	0.0233188	0.0267204	0.0327856	0.0341566		0.0528318	0.0731214	0.0801603	0.0734437	0.0905287	0.107672		0.207748
DSNRYQTLIKR	cce_4123	Translation: Ribosomal proteins	30S ribosomal protein S15	0.0324617	0.0554452	0.0436752	0.0518464				0.11672		0.170098	0.18277	0.204091	0.220253
TDLPTIHVGDTVR	cce_0801	Translation: Ribosomal proteins	50s ribosomal protein L19	0.0381394	0.0523712	0.0473403	0.0585046	0.0865284		0.113684	0.112201	0.147958	0.176932	0.168341		0.229105
[truncated: 839 more rows]
